# Supplementary material for: Inactivation of SARS-CoV-2 and photocatalytic degradation by TiO2 photocatalyst coatings
Source: Sci Rep. 2022 Sep 26;12:16038. doi: 10.1038/s41598-022-20459-2 (PMC9512902; doi:10.1038/s41598-022-20459-2)
Supplement: Supplementary file 2 — Supplementary Information. [file 41598_2022_20459_MOESM2_ESM.xlsx]

## Sheet: Fig.2a
Ti			TiO2/Ti			TiO2/Ti-O
20	38634.9		20	59532.8		20	36106.2
20.02	38815.6		20.02	61050.1		20.02	37334.5
20.04	37858.3		20.04	60779.1		20.04	37099.6
20.06	37822.1		20.06	59081.3		20.06	37117.7
20.08	39664.5		20.08	62639.5		20.08	36015.9
20.1	38779.4		20.1	60327.6		20.1	36810.7
20.12	37749.9		20.12	60327.6		20.12	36612
20.14	38671.1		20.14	60616.6		20.14	36720.3
20.16	37551.2		20.16	60056.6		20.16	36937.1
20.18	38490.4		20.18	61068.1		20.18	35781.1
20.2	37659.6		20.2	60544.3		20.2	37153.8
20.22	37153.8		20.22	59225.8		20.22	35419.9
20.24	37587.3		20.24	59767.6		20.24	35329.6
20.26	37876.3		20.26	59496.7		20.26	35130.9
20.28	38093.1		20.28	60490.1		20.28	37749.9
20.3	37316.4		20.3	58250.4		20.3	35293.4
20.32	34896.1		20.32	61140.4		20.32	35148.9
20.34	37424.8		20.34	59894.1		20.34	33758.2
20.36	36919		20.36	60490.1		20.36	35239.3
20.38	36521.7		20.38	60706.9		20.38	35636.6
20.4	36070.1		20.4	60905.6		20.4	35257.3
20.42	35492.1		20.42	61465.5		20.42	34950.3
20.44	36359.1		20.44	60652.7		20.44	35997.9
20.46	38779.4		20.46	59225.8		20.46	34300
20.48	36846.8		20.48	60724.9		20.48	34137.5
20.5	37641.5		20.5	59532.8		20.5	34137.5
20.52	35817.2		20.52	59858		20.52	33631.7
20.54	36756.5		20.54	60616.6		20.54	34878
20.56	36449.4		20.56	60128.9		20.56	34733.5
20.58	35130.9		20.58	60056.6		20.58	34318.1
20.6	35672.7		20.6	61700.3		20.6	34444.5
20.62	37822.1		20.62	58720		20.62	32313.2
20.64	36395.2		20.64	58792.3		20.64	33541.4
20.66	37840.2		20.66	59153.5		20.66	34733.5
20.68	37641.5		20.68	60688.8		20.68	34245.8
20.7	36359.1		20.7	59316.1		20.7	32746.7
20.72	37280.3		20.72	60020.5		20.72	33685.9
20.74	36937.1		20.74	60056.6		20.74	33956.8
20.76	38002.8		20.76	60490.1		20.76	33107.9
20.78	36196.5		20.78	58647.8		20.78	32656.4
20.8	36160.4		20.8	60309.5		20.8	32150.6
20.82	34823.8		20.82	59171.6		20.82	34661.3
20.84	35907.5		20.84	59478.6		20.84	33144
20.86	37009.3		20.86	59352.2		20.86	32349.3
20.88	37009.3		20.88	60797.2		20.88	32800.9
20.9	35871.4		20.9	61339.1		20.9	31536.5
20.92	36630		20.92	59569		20.92	31536.5
20.94	35401.8		20.94	60345.6		20.94	33324.7
20.96	36341		20.96	57636.3		20.96	33704
20.98	38002.8		20.98	59839.9		20.98	33162.1
21	36684.2		21	61266.8		21	32006.1
21.02	36304.9		21.02	61194.6		21.02	31247.5
21.04	36160.4		21.04	60743		21.04	31482.3
21.06	35618.6		21.06	59298		21.06	33956.8
21.08	37045.5		21.08	57600.2		21.08	33288.5
21.1	35799.2		21.1	61375.2		21.1	31536.5
21.12	36901		21.12	64355.4		21.12	33107.9
21.14	36684.2		21.14	60779.1		21.14	33433
21.16	38147.3		21.16	60454		21.16	31410.1
21.18	36738.4		21.18	58864.5		21.18	31428.1
21.2	35961.7		21.2	60435.9		21.2	31319.8
21.22	36684.2		21.22	59641.2		21.22	30796
21.24	35799.2		21.24	59027.1		21.24	32999.5
21.26	36196.5		21.26	60905.6		21.26	31139.1
21.28	35618.6		21.28	59569		21.28	31753.3
21.3	37009.3		21.3	61140.4		21.3	31355.9
21.32	35437.9		21.32	59641.2		21.32	31753.3
21.34	36232.7		21.34	59894.1		21.34	31554.6
21.36	35492.1		21.36	60616.6		21.36	31536.5
21.38	35726.9		21.38	61537.7		21.38	31771.3
21.4	36864.8		21.4	59803.8		21.4	30633.4
21.42	35365.7		21.42	58846.5		21.42	31211.4
21.44	35997.9		21.44	59334.2		21.44	31012.7
21.46	35853.4		21.46	62495		21.46	29603.9
21.48	35961.7		21.48	60363.7		21.48	31717.1
21.5	36882.9		21.5	61266.8		21.5	31392
21.52	37497		21.52	59388.3		21.52	29134.2
21.54	35022.5		21.54	60074.7		21.54	31211.4
21.56	36178.5		21.56	61194.6		21.56	29712.2
21.58	36901		21.58	58286.5		21.58	30055.4
21.6	36413.3		21.6	59858		21.6	32114.5
21.62	36846.8		21.62	60562.4		21.62	30127.7
21.64	38219.5		21.64	60598.5		21.64	30163.8
21.66	37352.5		21.66	61013.9		21.66	29892.9
21.68	36467.5		21.68	60544.3		21.68	31066.9
21.7	36666.2		21.7	61718.4		21.7	30326.3
21.72	35275.4		21.72	60869.4		21.72	30326.3
21.74	37370.6		21.74	60995.9		21.74	30579.2
21.76	35907.5		21.76	63091.1		21.76	29621.9
21.78	36882.9		21.78	60291.4		21.78	30163.8
21.8	34715.4		21.8	61501.6		21.8	30254.1
21.82	36738.4		21.82	61266.8		21.82	30561.2
21.84	35293.4		21.84	59514.8		21.84	30362.5
21.86	34932.2		21.86	59298		21.86	30507
21.88	35564.4		21.88	61032		21.88	29260.7
21.9	38056.9		21.9	61339.1		21.9	30958.5
21.92	37749.9		21.92	59894.1		21.92	29513.5
21.94	36882.9		21.94	60670.8		21.94	28574.3
21.96	36268.8		21.96	61844.8		21.96	29874.8
21.98	36684.2		21.98	61899		21.98	29694.2
22	35763.1		22	60056.6		22	29332.9
22.02	37099.6		22.02	59406.4		22.02	28158.9
22.04	35781.1		22.04	59858		22.04	29098.1
22.06	37045.5		22.06	59930.2		22.06	29477.4
22.08	36539.7		22.08	59839.9		22.08	29369.1
22.1	35492.1		22.1	61357.1		22.1	29314.9
22.12	35889.5		22.12	60761.1		22.12	28773
22.14	35979.8		22.14	60598.5		22.14	28845.2
22.16	35889.5		22.16	60724.9		22.16	29459.4
22.18	35636.6		22.18	60670.8		22.18	28773
22.2	36413.3		22.2	60959.7		22.2	29296.8
22.22	35510.2		22.22	60761.1		22.22	30615.3
22.24	36413.3		22.24	60417.9		22.24	30109.6
22.26	36088.2		22.26	59839.9		22.26	29495.5
22.28	35510.2		22.28	59894.1		22.28	29188.4
22.3	35510.2		22.3	59876		22.3	29206.5
22.32	35618.6		22.32	57546		22.32	28465.9
22.34	35835.3		22.34	58322.7		22.34	29423.2
22.36	35275.4		22.36	58828.4		22.36	28429.8
22.38	35148.9		22.38	58575.5		22.38	28014.4
22.4	34083.3		22.4	57564.1		22.4	28917.5
22.42	34191.6		22.42	57437.6		22.42	28881.4
22.44	35907.5		22.44	59370.3		22.44	28484
22.46	35148.9		22.46	58846.5		22.46	27219.7
22.48	34552.9		22.48	59063.2		22.48	28321.4
22.5	33685.9		22.5	57582.1		22.5	28393.7
22.52	34336.1		22.52	57762.7		22.52	28411.8
22.54	35979.8		22.54	57058.3		22.54	28267.3
22.56	34914.1		22.56	57600.2		22.56	28610.4
22.58	33631.7		22.58	58936.8		22.58	27797.6
22.6	31861.6		22.6	55216		22.6	27888
22.62	32493.8		22.62	53680.7		22.62	27653.1
22.64	32837		22.64	54114.2		22.64	27888
22.66	32674.4		22.66	55812		22.66	27978.3
22.68	30850.1		22.68	57293.1		22.68	27291.9
22.7	31988.1		22.7	54836.7		22.7	26966.8
22.72	32674.4		22.72	55848.2		22.72	29080.1
22.74	31735.2		22.74	56245.5		22.74	28610.4
22.76	32800.9		22.76	56173.3		22.76	27779.6
22.78	32385.4		22.78	53211.1		22.78	28140.8
22.8	31735.2		22.8	55360.5		22.8	27815.7
22.82	31048.8		22.82	54927		22.82	27526.7
22.84	31915.8		22.84	53193		22.84	29332.9
22.86	31608.8		22.86	53951.6		22.86	27075.2
22.88	30507		22.88	55017.3		22.88	28538.2
22.9	31012.7		22.9	53572.3		22.9	27490.6
22.92	29676.1		22.92	54619.9		22.92	29278.7
22.94	30236		22.94	55143.7		22.94	27960.2
22.96	30163.8		22.96	54186.4		22.96	27111.3
22.98	30741.8		22.98	53229.1		22.98	26009.5
23	30073.5		23	54367.1		23	27255.8
23.02	30832.1		23.02	52000.9		23.02	27526.7
23.04	29549.7		23.04	52813.7		23.04	26551.4
23.06	30073.5		23.06	52777.6		23.06	26244.3
23.08	29567.7		23.08	54854.7		23.08	28375.6
23.1	30019.3		23.1	52886		23.1	27255.8
23.12	29043.9		23.12	51043.6		23.12	26280.4
23.14	28827.2		23.14	52235.7		23.14	26045.6
23.16	30308.3		23.16	52091.2		23.16	28375.6
23.18	29621.9		23.18	51278.4		23.18	26641.7
23.2	28899.4		23.2	51368.7		23.2	27057.1
23.22	29206.5		23.22	51441		23.22	26388.8
23.24	27057.1		23.24	52091.2		23.24	27021
23.26	27599		23.26	51874.5		23.26	27147.4
23.28	28917.5		23.28	49689		23.28	25774.7
23.3	28754.9		23.3	51982.9		23.3	24582.6
23.32	27942.1		23.32	49129		23.32	27237.7
23.34	27418.3		23.34	51585.5		23.34	25684.4
23.36	27797.6		23.36	49887.6		23.36	25828.9
23.38	27707.3		23.38	52091.2		23.38	25648.2
23.4	28195		23.4	48858.1		23.4	25792.7
23.42	27924.1		23.42	51441		23.42	27346.1
23.44	27490.6		23.44	49273.5		23.44	26479.1
23.46	28827.2		23.46	51025.6		23.46	26894.5
23.48	26966.8		23.48	50610.1		23.48	25846.9
23.5	26334.6		23.5	49761.2		23.5	27039
23.52	26099.8		23.52	49779.3		23.52	27093.2
23.54	27039		23.54	50176.6		23.54	25648.2
23.56	26551.4		23.56	52199.6		23.56	26623.6
23.58	24979.9		23.58	50501.8		23.58	27039
23.6	26316.5		23.6	49020.7		23.6	27147.4
23.62	26497.2		23.62	48803.9		23.62	26840.3
23.64	27617		23.64	49761.2		23.64	24763.2
23.66	26533.3		23.66	48623.3		23.66	25088.3
23.68	26388.8		23.68	49472.2		23.68	26099.8
23.7	25991.4		23.7	48171.7		23.7	25720.5
23.72	26822.3		23.72	48298.2		23.72	25901.1
23.74	26352.7		23.74	48894.2		23.74	24474.2
23.76	26750		23.76	49526.4		23.76	25630.2
23.78	26786.2		23.78	49400		23.78	26063.7
23.8	26515.2		23.8	49219.4		23.8	25955.3
23.82	26876.5		23.82	49273.5		23.82	25142.5
23.84	25955.3		23.84	49508.3		23.84	24618.7
23.86	26117.9		23.86	49273.5		23.86	25720.5
23.88	26930.7		23.88	50736.6		23.88	26461
23.9	26226.2		23.9	49544.5		23.9	25250.9
23.92	26172.1		23.92	47593.8		23.92	25413.4
23.94	25323.1		23.94	48569.1		23.94	27291.9
23.96	26479.1		23.96	49074.9		23.96	26099.8
23.98	25991.4		23.98	49616.7		23.98	25792.7
24	25648.2		24	49616.7		24	26226.2
24.02	27508.7		24.02	49454.2		24.02	25431.5
24.04	26966.8		24.04	50953.3		24.04	25070.3
24.06	26117.9		24.06	48244		24.06	24474.2
24.08	24492.3		24.08	48822		24.08	26135.9
24.1	26208.2		24.1	50555.9		24.1	25630.2
24.12	25883.1		24.12	48894.2		24.12	26461
24.14	26117.9		24.14	50014.1		24.14	26154
24.16	24853.5		24.16	48822		24.16	27201.6
24.18	24618.7		24.18	50826.9		24.18	27328
24.2	26045.6		24.2	50646.3		24.2	25865
24.22	24871.6		24.22	53193		24.22	24763.2
24.24	24817.4		24.24	50212.8		24.24	26623.6
24.26	24293.6		24.26	50447.6		24.26	26750
24.28	24853.5		24.28	49255.5		24.28	27291.9
24.3	26262.4		24.3	51206.2		24.3	26768.1
24.32	24636.8		24.32	51386.8		24.32	26894.5
24.34	25485.7		24.34	50917.2		24.34	25973.4
24.36	24420		24.36	50971.4		24.36	27273.8
24.38	24420		24.38	51477.1		24.38	26533.3
24.4	24672.9		24.4	52109.3		24.4	26695.9
24.42	25287		24.42	51603.6		24.42	27851.8
24.44	26135.9		24.44	51784.2		24.44	26659.7
24.46	24094.9		24.46	53355.6		24.46	27454.5
24.48	24799.3		24.48	53193		24.48	28104.7
24.5	25341.2		24.5	54927		24.5	28303.4
24.52	25088.3		24.52	52362.2		24.52	26984.8
24.54	24293.6		24.54	52000.9		24.54	28664.6
24.56	25341.2		24.56	56751.3		24.56	29152.3
24.58	24979.9		24.58	56209.4		24.58	27942.1
24.6	25810.8		24.6	53536.2		24.6	28538.2
24.62	25377.3		24.62	56299.7		24.62	29332.9
24.64	24420		24.64	53608.5		24.64	28068.6
24.66	24365.8		24.66	56227.5		24.66	29567.7
24.68	24257.5		24.68	56227.5		24.68	29965.1
24.7	24094.9		24.7	56805.5		24.7	31247.5
24.72	23137.6		24.72	57979.5		24.72	31771.3
24.74	25449.6		24.74	56697.1		24.74	31446.2
24.76	25034.1		24.76	59496.7		24.76	32006.1
24.78	23643.3		24.78	57166.7		24.78	33613.7
24.8	24528.4		24.8	58322.7		24.8	35726.9
24.82	24094.9		24.82	56949.9		24.82	35853.4
24.84	24907.7		24.84	58105.9		24.84	36052
24.86	24799.3		24.86	59876		24.86	36901
24.88	24293.6		24.88	60887.5		24.88	38273.7
24.9	23426.6		24.9	60255.3		24.9	37244.1
24.92	23787.8		24.92	60616.6		24.92	41470.7
24.94	24853.5		24.94	61013.9		24.94	43403.3
24.96	24763.2		24.96	61610		24.96	43963.3
24.98	23227.9		24.98	60779.1		24.98	45968.2
25	24149.1		25	61194.6		25	47033.8
25.02	25413.4		25.02	61537.7		25.02	48767.8
25.04	24510.3		25.04	61700.3		25.04	51964.8
25.06	23462.7		25.06	60670.8		25.06	53680.7
25.08	23625.3		25.08	63958.1		25.08	57473.8
25.1	22794.4		25.1	61519.7		25.1	60038.6
25.12	23191.8		25.12	62964.6		25.12	62079.6
25.14	24094.9		25.14	63687.1		25.14	64301.2
25.16	24925.8		25.16	62982.7		25.16	66035.2
25.18	22902.8		25.18	63705.2		25.18	67967.9
25.2	23444.7		25.2	64138.7		25.2	69972.8
25.22	22812.5		25.22	61880.9		25.22	71056.5
25.24	23083.4		25.24	61754.5		25.24	72013.8
25.26	23336.3		25.26	63253.6		25.26	74759.2
25.28	22884.7		25.28	63470.4		25.28	74903.7
25.3	23336.3		25.3	61537.7		25.3	75120.5
25.32	23516.9		25.32	64301.2		25.32	75806.8
25.34	22541.6		25.34	61754.5		25.34	73476.8
25.36	22957		25.36	60724.9		25.36	76890.6
25.38	24131		25.38	61537.7		25.38	71941.5
25.4	23842		25.4	60905.6		25.4	70695.2
25.42	23083.4		25.42	59587		25.42	69196.1
25.44	24889.6		25.44	61555.8		25.44	67407.9
25.46	26172.1		25.46	61302.9		25.46	63578.8
25.48	24709		25.48	60146.9		25.48	61826.7
25.5	26190.1		25.5	62151.8		25.5	57726.6
25.52	26605.5		25.52	59478.6		25.52	58232.4
25.54	29025.9		25.54	57040.3		25.54	57365.4
25.56	28032.5		25.56	58358.8		25.56	53518.1
25.58	28213.1		25.58	56317.8		25.58	51242.3
25.6	27689.3		25.6	58449.1		25.6	49309.7
25.62	27129.3		25.62	57419.6		25.62	46492
25.64	25485.7		25.64	58015.6		25.64	43042.1
25.66	24817.4		25.66	54728.3		25.66	40964.9
25.68	24528.4		25.68	55649.5		25.68	40025.7
25.7	23607.2		25.7	54457.4		25.7	39917.3
25.72	23137.6		25.72	55107.6		25.72	36648.1
25.74	23751.7		25.74	54132.3		25.74	34914.1
25.76	23842		25.76	53482		25.76	36304.9
25.78	22668		25.78	52922.1		25.78	33324.7
25.8	23029.2		25.8	52867.9		25.8	31970
25.82	22613.8		25.82	50772.7		25.82	31193.3
25.84	22505.4		25.84	50664.3		25.84	31139.1
25.86	22071.9		25.86	49978		25.86	29134.2
25.88	22306.8		25.88	50899.1		25.88	30127.7
25.9	23516.9		25.9	49526.4		25.9	28809.1
25.92	23209.9		25.92	50357.3		25.92	28014.4
25.94	23354.4		25.94	47900.8		25.94	27797.6
25.96	22902.8		25.96	47070		25.96	27364.2
25.98	22631.9		25.98	46582.3		25.98	27273.8
26	22379		26	47358.9		26	27364.2
26.02	21909.4		26.02	46690.6		26.02	27472.5
26.04	23354.4		26.04	46076.5		26.04	26045.6
26.06	21819.1		26.06	45155.4		26.06	25485.7
26.08	22234.5		26.08	46203		26.08	25648.2
26.1	22324.8		26.1	44216.1		26.1	24907.7
26.12	22324.8		26.12	42933.7		26.12	24943.8
26.14	22848.6		26.14	44884.4		26.14	24799.3
26.16	21999.7		26.16	43710.4		26.16	25088.3
26.18	23047.3		26.18	44252.3		26.18	24961.9
26.2	21710.7		26.2	42084.8		26.2	25557.9
26.22	21927.4		26.22	43313		26.22	25539.9
26.24	22270.6		26.24	43168.5		26.24	23986.5
26.26	22090		26.26	41723.6		26.26	24167.2
26.28	22631.9		26.28	41651.3		26.28	25413.4
26.3	21475.9		26.3	41037.2		26.3	24311.7
26.32	22126.1		26.32	40964.9		26.32	24311.7
26.34	21512		26.34	41759.7		26.34	24239.4
26.36	20970.2		26.36	39736.7		26.36	23101.5
26.38	21223		26.38	40856.6		26.38	22523.5
26.4	22090		26.4	40260.5		26.4	23047.3
26.42	22108.1		26.42	39014.2		26.42	23896.2
26.44	22613.8		26.44	38273.7		26.44	23462.7
26.46	21620.4		26.46	38616.9		26.46	24600.6
26.48	22180.3		26.48	37731.8		26.48	23878.2
26.5	21241.1		26.5	37009.3		26.5	23715.6
26.52	21548.1		26.52	37479		26.52	23372.4
26.54	20934		26.54	37731.8		26.54	23390.5
26.56	20825.7		26.56	38345.9		26.56	22631.9
26.58	20825.7		26.58	37840.2		26.58	24185.2
26.6	20500.5		26.6	38183.4		26.6	23227.9
26.62	21277.2		26.62	38093.1		26.62	23318.2
26.64	21674.6		26.64	36630		26.64	24113
26.66	22722.2		26.66	35636.6		26.66	23625.3
26.68	21981.6		26.68	35311.5		26.68	23426.6
26.7	21385.6		26.7	36648.1		26.7	24058.8
26.72	21656.5		26.72	37533.1		26.72	22577.7
26.74	22451.2		26.74	35329.6		26.74	22848.6
26.76	21710.7		26.76	36106.2		26.76	23661.4
26.78	20789.5		26.78	36052		26.78	25034.1
26.8	21277.2		26.8	35582.4		26.8	23679.5
26.82	21494		26.82	35763.1		26.82	22722.2
26.84	21620.4		26.84	35672.7		26.84	21114.7
26.86	21313.3		26.86	36503.6		26.86	22180.3
26.88	21584.3		26.88	35853.4		26.88	22884.7
26.9	20897.9		26.9	35311.5		26.9	22740.2
26.92	22252.6		26.92	35582.4		26.92	22848.6
26.94	21530.1		26.94	35456		26.94	22433.2
26.96	21927.4		26.96	35871.4		26.96	22108.1
26.98	20229.6		26.98	34751.6		26.98	22053.9
27	21186.9		27	35961.7		27	22595.7
27.02	21042.4		27.02	33577.5		27.02	22938.9
27.04	21223		27.04	33794.3		27.04	22252.6
27.06	21349.5		27.06	34047.1		27.06	23119.5
27.08	21620.4		27.08	32873.1		27.08	22433.2
27.1	21024.3		27.1	33451.1		27.1	21620.4
27.12	20970.2		27.12	33595.6		27.12	22342.9
27.14	21259.1		27.14	35094.8		27.14	21801
27.16	21241.1		27.16	32927.3		27.16	21891.3
27.18	19850.3		27.18	33902.6		27.18	21963.6
27.2	19976.7		27.2	33071.8		27.2	22108.1
27.22	20988.2		27.22	32367.4		27.22	22397.1
27.24	20608.9		27.24	32746.7		27.24	21475.9
27.26	21132.7		27.26	32873.1		27.26	22740.2
27.28	20356		27.28	32927.3		27.28	22053.9
27.3	19669.7		27.3	33577.5		27.3	22306.8
27.32	21114.7		27.32	32999.5		27.32	23101.5
27.34	21855.2		27.34	33487.2		27.34	23462.7
27.36	19958.7		27.36	32674.4		27.36	22144.2
27.38	21168.8		27.38	33234.4		27.38	21728.8
27.4	21656.5		27.4	31139.1		27.4	21078.5
27.42	21277.2		27.42	32259		27.42	22523.5
27.44	20897.9		27.44	31753.3		27.44	22938.9
27.46	21060.5		27.46	31066.9		27.46	22740.2
27.48	21457.8		27.48	32656.4		27.48	22649.9
27.5	22071.9		27.5	31951.9		27.5	22306.8
27.52	21584.3		27.52	30814		27.52	22216.4
27.54	21494		27.54	31066.9		27.54	22848.6
27.56	21277.2		27.56	30579.2		27.56	21909.4
27.58	20627		27.58	30796		27.58	21837.1
27.6	20446.3		27.6	31988.1		27.6	20861.8
27.62	20554.7		27.62	31464.3		27.62	20717.3
27.64	20753.4		27.64	32475.7		27.64	20825.7
27.66	20681.2		27.66	31500.4		27.66	21638.5
27.68	20699.2		27.68	30434.7		27.68	21764.9
27.7	21223		27.7	29802.5		27.7	23282.1
27.72	20807.6		27.72	31373.9		27.72	21692.6
27.74	21512		27.74	29549.7		27.74	21439.8
27.76	20590.8		27.76	29640		27.76	20753.4
27.78	20193.5		27.78	31446.2		27.78	21403.6
27.8	20030.9		27.8	29929		27.8	21746.8
27.82	19380.7		27.82	31572.6		27.82	22306.8
27.84	20103.2		27.84	29567.7		27.84	21223
27.86	20211.5		27.86	32240.9		27.86	20681.2
27.88	21367.5		27.88	30976.6		27.88	20681.2
27.9	20572.8		27.9	29423.2		27.9	20807.6
27.92	20825.7		27.92	31319.8		27.92	21512
27.94	19525.2		27.94	28791.1		27.94	21945.5
27.96	20211.5		27.96	29043.9		27.96	20988.2
27.98	20934		27.98	28881.4		27.98	22053.9
28	20861.8		28	29477.4		28	21024.3
28.02	20645		28.02	29188.4		28.02	22216.4
28.04	21078.5		28.04	29910.9		28.04	21764.9
28.06	20049		28.06	27400.3		28.06	21530.1
28.08	20916		28.08	29080.1		28.08	19687.7
28.1	19362.6		28.1	28375.6		28.1	21024.3
28.12	20897.9		28.12	28411.8		28.12	20627
28.14	19796.1		28.14	30218		28.14	21168.8
28.16	18802.7		28.16	29820.6		28.16	20789.5
28.18	20265.7		28.18	29332.9		28.18	21186.9
28.2	20916		28.2	30055.4		28.2	20428.3
28.22	19525.2		28.22	27851.8		28.22	19687.7
28.24	20392.2		28.24	28032.5		28.24	19958.7
28.26	20590.8		28.26	28628.5		28.26	20229.6
28.28	20030.9		28.28	27617		28.28	21241.1
28.3	20283.8		28.3	28267.3		28.3	20735.3
28.32	20410.2		28.32	27219.7		28.32	21439.8
28.34	20121.2		28.34	28863.3		28.34	20247.7
28.36	19471		28.36	28014.4		28.36	20319.9
28.38	19778.1		28.38	27454.5		28.38	20085.1
28.4	20518.6		28.4	28411.8		28.4	19525.2
28.42	19958.7		28.42	27635.1		28.42	20681.2
28.44	19109.8		28.44	28646.6		28.44	20229.6
28.46	20645		28.46	28068.6		28.46	20916
28.48	20301.9		28.48	27599		28.48	20518.6
28.5	19669.7		28.5	27364.2		28.5	21367.5
28.52	20030.9		28.52	27653.1		28.52	20789.5
28.54	19778.1		28.54	27707.3		28.54	19579.4
28.56	21746.8		28.56	27436.4		28.56	20916
28.58	20572.8		28.58	26984.8		28.58	19778.1
28.6	19832.2		28.6	27526.7		28.6	20319.9
28.62	20319.9		28.62	27400.3		28.62	20265.7
28.64	19471		28.64	27183.5		28.64	21223
28.66	19145.9		28.66	27888		28.66	19543.2
28.68	21006.3		28.68	25955.3		28.68	20536.7
28.7	20374.1		28.7	26154		28.7	19615.5
28.72	20301.9		28.72	27002.9		28.72	19958.7
28.74	19471		28.74	26154		28.74	19687.7
28.76	21241.1		28.76	26623.6		28.76	20247.7
28.78	20030.9		28.78	26912.6		28.78	20934
28.8	19687.7		28.8	27291.9		28.8	18874.9
28.82	19416.8		28.82	26984.8		28.82	19579.4
28.84	19705.8		28.84	26750		28.84	19471
28.86	20012.9		28.86	26515.2		28.86	18911.1
28.88	20139.3		28.88	24781.3		28.88	20103.2
28.9	19398.7		28.9	26117.9		28.9	19868.4
28.92	20247.7		28.92	27237.7		28.92	20085.1
28.94	20879.8		28.94	26172.1		28.94	20753.4
28.96	20103.2		28.96	26840.3		28.96	20392.2
28.98	20012.9		28.98	26244.3		28.98	19633.6
29	19597.4		29	25449.6		29	18983.3
29.02	19705.8		29.02	25377.3		29.02	19778.1
29.04	20211.5		29.04	25449.6		29.04	21096.6
29.06	18297		29.06	24709		29.06	19236.2
29.08	18748.5		29.08	25846.9		29.08	18802.7
29.1	19633.6		29.1	24654.8		29.1	19922.5
29.12	19687.7		29.12	24745.1		29.12	18965.3
29.14	20265.7		29.14	26009.5		29.14	20356
29.16	19380.7		29.16	25196.7		29.16	20211.5
29.18	20211.5		29.18	26190.1		29.18	19760
29.2	20410.2		29.2	25485.7		29.2	20012.9
29.22	18712.4		29.22	25323.1		29.22	19904.5
29.24	19579.4		29.24	25160.6		29.24	19850.3
29.26	19452.9		29.26	24600.6		29.26	19904.5
29.28	19091.7		29.28	24076.8		29.28	20861.8
29.3	19904.5		29.3	23805.9		29.3	20067
29.32	19200.1		29.32	24907.7		29.32	19705.8
29.34	20049		29.34	24672.9		29.34	19073.6
29.36	20572.8		29.36	25666.3		29.36	19904.5
29.38	19741.9		29.38	25124.4		29.38	19597.4
29.4	21349.5		29.4	24691		29.4	19434.9
29.42	19796.1		29.42	25955.3		29.42	20193.5
29.44	19850.3		29.44	24149.1		29.44	20012.9
29.46	19669.7		29.46	23354.4		29.46	19145.9
29.48	19416.8		29.48	25250.9		29.48	20049
29.5	19091.7		29.5	25034.1		29.5	19109.8
29.52	20663.1		29.52	24763.2		29.52	20229.6
29.54	20211.5		29.54	24654.8		29.54	19254.2
29.56	20247.7		29.56	24239.4		29.56	18694.3
29.58	20030.9		29.58	23336.3		29.58	19886.4
29.6	19687.7		29.6	23607.2		29.6	18856.9
29.62	19741.9		29.62	23390.5		29.62	18351.1
29.64	19507.1		29.64	24257.5		29.64	18983.3
29.66	19163.9		29.66	23444.7		29.66	20879.8
29.68	19091.7		29.68	23191.8		29.68	18748.5
29.7	19344.6		29.7	23824		29.7	19434.9
29.72	19814.2		29.72	23047.3		29.72	19958.7
29.74	19507.1		29.74	22920.9		29.74	19705.8
29.76	19507.1		29.76	24329.7		29.76	18658.2
29.78	19741.9		29.78	23047.3		29.78	18712.4
29.8	18333.1		29.8	22812.5		29.8	19434.9
29.82	18838.8		29.82	23643.3		29.82	18080.2
29.84	18929.1		29.84	22938.9		29.84	18008
29.86	18929.1		29.86	23444.7		29.86	18640.1
29.88	19019.4		29.88	23498.9		29.88	18983.3
29.9	20012.9		29.9	22722.2		29.9	19308.4
29.92	19705.8		29.92	22704.1		29.92	18911.1
29.94	20193.5		29.94	23155.7		29.94	19994.8
29.96	20175.4		29.96	22993.1		29.96	19254.2
29.98	19380.7		29.98	23047.3		29.98	19308.4
30	19380.7		30	22686.1		30	19958.7
30.02	18748.5		30.02	21439.8		30.02	19272.3
30.04	20572.8		30.04	22360.9		30.04	19380.7
30.06	18531.8		30.06	22740.2		30.06	18278.9
30.08	18802.7		30.08	22559.6		30.08	19109.8
30.1	18820.8		30.1	22216.4		30.1	19507.1
30.12	20446.3		30.12	23300.2		30.12	18333.1
30.14	19308.4		30.14	22541.6		30.14	19218.1
30.16	19940.6		30.16	22451.2		30.16	18640.1
30.18	19001.4		30.18	20897.9		30.18	19398.7
30.2	18658.2		30.2	22360.9		30.2	18911.1
30.22	19525.2		30.22	22397.1		30.22	18604
30.24	19760		30.24	21313.3		30.24	19398.7
30.26	20265.7		30.26	23191.8		30.26	18188.6
30.28	18766.6		30.28	21909.4		30.28	19344.6
30.3	18134.4		30.3	22794.4		30.3	18802.7
30.32	19868.4		30.32	23408.5		30.32	19254.2
30.34	20374.1		30.34	21692.6		30.34	18441.5
30.36	19254.2		30.36	22505.4		30.36	19127.8
30.38	19525.2		30.38	21891.3		30.38	19145.9
30.4	19254.2		30.4	22180.3		30.4	19380.7
30.42	18802.7		30.42	21945.5		30.42	18242.8
30.44	19254.2		30.44	20843.7		30.44	18911.1
30.46	19398.7		30.46	21349.5		30.46	18676.3
30.48	19398.7		30.48	20103.2		30.48	18856.9
30.5	20211.5		30.5	20627		30.5	19525.2
30.52	19019.4		30.52	21060.5		30.52	17989.9
30.54	19904.5		30.54	21168.8		30.54	19633.6
30.56	18820.8		30.56	22252.6		30.56	18531.8
30.58	18983.3		30.58	20030.9		30.58	18911.1
30.6	19832.2		30.6	20663.1		30.6	19452.9
30.62	19218.1		30.62	21674.6		30.62	18983.3
30.64	19272.3		30.64	21277.2		30.64	18911.1
30.66	19543.2		30.66	21457.8		30.66	17646.7
30.68	19380.7		30.68	20627		30.68	17863.5
30.7	19109.8		30.7	20175.4		30.7	17935.7
30.72	18929.1		30.72	21331.4		30.72	18297
30.74	19290.4		30.74	20645		30.74	17953.8
30.76	19236.2		30.76	19850.3		30.76	19019.4
30.78	19868.4		30.78	19145.9		30.78	18712.4
30.8	19832.2		30.8	20645		30.8	18766.6
30.82	19163.9		30.82	20446.3		30.82	19344.6
30.84	18477.6		30.84	20518.6		30.84	19380.7
30.86	19326.5		30.86	19868.4		30.86	19723.9
30.88	19723.9		30.88	21096.6		30.88	17719
30.9	20157.4		30.9	21006.3		30.9	18134.4
30.92	18983.3		30.92	20645		30.92	18170.5
30.94	19633.6		30.94	20428.3		30.94	19940.6
30.96	18260.8		30.96	19651.6		30.96	18459.5
30.98	19687.7		30.98	20338		30.98	19127.8
31	19127.8		31	19362.6		31	18423.4
31.02	20843.7		31.02	19886.4		31.02	19723.9
31.04	18477.6		31.04	20067		31.04	18062.1
31.06	19326.5		31.06	20103.2		31.06	17700.9
31.08	19886.4		31.08	19163.9		31.08	18947.2
31.1	19850.3		31.1	19236.2		31.1	18513.7
31.12	19615.5		31.12	20428.3		31.12	18260.8
31.14	19597.4		31.14	19471		31.14	18278.9
31.16	18531.8		31.16	18730.4		31.16	18134.4
31.18	18044.1		31.18	20536.7		31.18	18567.9
31.2	19723.9		31.2	18477.6		31.2	18983.3
31.22	19741.9		31.22	19814.2		31.22	17646.7
31.24	19940.6		31.24	19669.7		31.24	17953.8
31.26	18820.8		31.26	19127.8		31.26	17249.3
31.28	19127.8		31.28	19416.8		31.28	19380.7
31.3	18549.8		31.3	19886.4		31.3	18242.8
31.32	19705.8		31.32	19290.4		31.32	19236.2
31.34	19416.8		31.34	19380.7		31.34	18206.6
31.36	19723.9		31.36	18676.3		31.36	18459.5
31.38	19145.9		31.38	19236.2		31.38	18549.8
31.4	18170.5		31.4	18929.1		31.4	17646.7
31.42	19705.8		31.42	20301.9		31.42	17845.4
31.44	19832.2		31.44	19200.1		31.44	18278.9
31.46	19525.2		31.46	19723.9		31.46	18297
31.48	20916		31.48	18730.4		31.48	18116.3
31.5	19850.3		31.5	20301.9		31.5	18856.9
31.52	18044.1		31.52	19380.7		31.52	17249.3
31.54	18640.1		31.54	18965.3		31.54	17899.6
31.56	19814.2		31.56	17881.5		31.56	18405.3
31.58	19163.9		31.58	19543.2		31.58	18188.6
31.6	19362.6		31.6	18784.6		31.6	17375.8
31.62	19778.1		31.62	19434.9		31.62	17448
31.64	19272.3		31.64	17737		31.64	18658.2
31.66	19741.9		31.66	18188.6		31.66	18116.3
31.68	19850.3		31.68	18856.9		31.68	18477.6
31.7	20590.8		31.7	18820.8		31.7	18116.3
31.72	19272.3		31.72	18098.3		31.72	17574.5
31.74	19723.9		31.74	18802.7		31.74	17971.8
31.76	20067		31.76	18802.7		31.76	18694.3
31.78	19091.7		31.78	17122.9		31.78	17881.5
31.8	19434.9		31.8	18170.5		31.8	17484.2
31.82	19272.3		31.82	18694.3		31.82	17719
31.84	20500.5		31.84	18567.9		31.84	17592.5
31.86	19218.1		31.86	18893		31.86	17285.5
31.88	19705.8		31.88	19182		31.88	17321.6
31.9	19741.9		31.9	18585.9		31.9	17737
31.92	20012.9		31.92	17827.3		31.92	16779.7
31.94	19561.3		31.94	18585.9		31.94	17700.9
31.96	19741.9		31.96	18549.8		31.96	17664.8
31.98	20139.3		31.98	17935.7		31.98	17881.5
32	18369.2		32	17845.4		32	16725.5
32.02	18784.6		32.02	18278.9		32.02	17430
32.04	19778.1		32.04	18658.2		32.04	15750.2
32.06	19796.1		32.06	17484.2		32.06	17375.8
32.08	19525.2		32.08	17141		32.08	16599.1
32.1	20446.3		32.1	17700.9		32.1	16996.5
32.12	19398.7		32.12	17845.4		32.12	16743.6
32.14	19489.1		32.14	18134.4		32.14	16617.2
32.16	19037.5		32.16	18477.6		32.16	17195.2
32.18	19091.7		32.18	17538.3		32.18	18116.3
32.2	20283.8		32.2	17213.2		32.2	17448
32.22	19452.9		32.22	17953.8		32.22	17285.5
32.24	19218.1		32.24	18549.8		32.24	17664.8
32.26	19055.6		32.26	17917.7		32.26	16960.4
32.28	18947.2		32.28	17484.2		32.28	18459.5
32.3	19814.2		32.3	17628.7		32.3	17827.3
32.32	19832.2		32.32	17249.3		32.32	17737
32.34	19543.2		32.34	17357.7		32.34	16942.3
32.36	18983.3		32.36	17141		32.36	17375.8
32.38	19832.2		32.38	16201.7		32.38	16689.4
32.4	19994.8		32.4	17086.8		32.4	16906.2
32.42	19272.3		32.42	17141		32.42	16599.1
32.44	19344.6		32.44	17393.8		32.44	17755.1
32.46	19254.2		32.46	17159		32.46	17971.8
32.48	18694.3		32.48	17375.8		32.48	18098.3
32.5	19308.4		32.5	17014.5		32.5	16743.6
32.52	19922.5		32.52	17122.9		32.52	16725.5
32.54	19434.9		32.54	16833.9		32.54	16743.6
32.56	20356		32.56	17628.7		32.56	16472.7
32.58	19236.2		32.58	17014.5		32.58	18423.4
32.6	19001.4		32.6	16328.2		32.6	15533.4
32.62	19452.9		32.62	17484.2		32.62	17339.7
32.64	19398.7		32.64	17773.2		32.64	16833.9
32.66	19362.6		32.66	17357.7		32.66	17556.4
32.68	20627		32.68	16581.1		32.68	17448
32.7	19434.9		32.7	16761.7		32.7	16797.8
32.72	19471		32.72	16888.1		32.72	17032.6
32.74	19344.6		32.74	16978.4		32.74	17610.6
32.76	19416.8		32.76	16870		32.76	17664.8
32.78	19814.2		32.78	17267.4		32.78	16996.5
32.8	20121.2		32.8	16454.6		32.8	15786.3
32.82	20446.3		32.82	15912.8		32.82	16779.7
32.84	19940.6		32.84	16833.9		32.84	17249.3
32.86	20897.9		32.86	16942.3		32.86	17177.1
32.88	19525.2		32.88	16472.7		32.88	18802.7
32.9	20356		32.9	17213.2		32.9	16581.1
32.92	20265.7		32.92	16996.5		32.92	16039.2
32.94	19579.4		32.94	16707.5		32.94	17032.6
32.96	19850.3		32.96	16490.7		32.96	16526.9
32.98	19597.4		32.98	17050.7		32.98	15912.8
33	18874.9		33	15894.7		33	16617.2
33.02	19958.7		33.02	16292.1		33.02	17791.2
33.04	19398.7		33.04	16960.4		33.04	16671.4
33.06	19651.6		33.06	16364.3		33.06	16364.3
33.08	19687.7		33.08	16526.9		33.08	17195.2
33.1	19741.9		33.1	17700.9		33.1	16888.1
33.12	19868.4		33.12	16870		33.12	16400.4
33.14	20410.2		33.14	15858.6		33.14	16274
33.16	19471		33.16	15569.6		33.16	17249.3
33.18	19398.7		33.18	16093.4		33.18	17773.2
33.2	18766.6		33.2	16400.4		33.2	16978.4
33.22	19976.7		33.22	15334.8		33.22	16418.5
33.24	19452.9		33.24	15587.6		33.24	16797.8
33.26	20139.3		33.26	16906.2		33.26	16472.7
33.28	19741.9		33.28	16996.5		33.28	16454.6
33.3	20319.9		33.3	16779.7		33.3	16544.9
33.32	19796.1		33.32	16635.2		33.32	16707.5
33.34	19254.2		33.34	15840.5		33.34	16075.3
33.36	21403.6		33.36	15804.4		33.36	15009.6
33.38	20193.5		33.38	15316.7		33.38	16400.4
33.4	19832.2		33.4	16075.3		33.4	16147.6
33.42	20175.4		33.42	16382.4		33.42	17700.9
33.44	20988.2		33.44	16075.3		33.44	16111.4
33.46	20012.9		33.46	15732.1		33.46	16797.8
33.48	19687.7		33.48	16021.1		33.48	16310.1
33.5	20843.7		33.5	16255.9		33.5	15641.8
33.52	19579.4		33.52	15533.4		33.52	15786.3
33.54	20356		33.54	15750.2		33.54	16111.4
33.56	19326.5		33.56	15226.4		33.56	15966.9
33.58	19814.2		33.58	16021.1		33.58	16310.1
33.6	20500.5		33.6	15262.5		33.6	15840.5
33.62	20663.1		33.62	16310.1		33.62	16328.2
33.64	20392.2		33.64	15966.9		33.64	15948.9
33.66	19976.7		33.66	15822.4		33.66	16237.9
33.68	19651.6		33.68	16563		33.68	16346.2
33.7	19904.5		33.7	17303.5		33.7	15551.5
33.72	20374.1		33.72	16039.2		33.72	16472.7
33.74	19633.6		33.74	16418.5		33.74	17231.3
33.76	20121.2		33.76	15515.4		33.76	17267.4
33.78	20338		33.78	15551.5		33.78	15822.4
33.8	20049		33.8	16454.6		33.8	15696
33.82	20265.7		33.82	15479.3		33.82	16454.6
33.84	19760		33.84	16364.3		33.84	16346.2
33.86	20157.4		33.86	15966.9		33.86	16346.2
33.88	21006.3		33.88	16364.3		33.88	16454.6
33.9	21295.3		33.9	15985		33.9	15750.2
33.92	19976.7		33.92	16328.2		33.92	16237.9
33.94	21042.4		33.94	15804.4		33.94	16888.1
33.96	19976.7		33.96	16346.2		33.96	16617.2
33.98	20970.2		33.98	15822.4		33.98	16870
34	20283.8		34	16364.3		34	15641.8
34.02	19615.5		34.02	14973.5		34.02	16219.8
34.04	20392.2		34.04	15930.8		34.04	16237.9
34.06	20301.9		34.06	14648.4		34.06	16707.5
34.08	21277.2		34.08	16761.7		34.08	15533.4
34.1	20717.3		34.1	15641.8		34.1	16057.2
34.12	21530.1		34.12	15804.4		34.12	16454.6
34.14	20247.7		34.14	15190.3		34.14	17610.6
34.16	20428.3		34.16	15190.3		34.16	16526.9
34.18	20681.2		34.18	16021.1		34.18	16003.1
34.2	19976.7		34.2	15009.6		34.2	16255.9
34.22	21548.1		34.22	15858.6		34.22	16454.6
34.24	20265.7		34.24	16328.2		34.24	16779.7
34.26	21096.6		34.26	15244.5		34.26	16346.2
34.28	21114.7		34.28	15948.9		34.28	16725.5
34.3	20897.9		34.3	15677.9		34.3	16870
34.32	20211.5		34.32	15334.8		34.32	16310.1
34.34	20897.9		34.34	16165.6		34.34	15696
34.36	22252.6		34.36	15515.4		34.36	15352.8
34.38	21132.7		34.38	14919.3		34.38	16165.6
34.4	21674.6		34.4	15948.9		34.4	15190.3
34.42	21566.2		34.42	15894.7		34.42	16924.2
34.44	20590.8		34.44	15425.1		34.44	15768.3
34.46	20897.9		34.46	16725.5		34.46	15840.5
34.48	21746.8		34.48	15714.1		34.48	16003.1
34.5	21674.6		34.5	16454.6		34.5	16418.5
34.52	23264		34.52	15515.4		34.52	15966.9
34.54	21132.7		34.54	15605.7		34.54	16870
34.56	22668		34.56	15714.1		34.56	17104.9
34.58	21295.3		34.58	16219.8		34.58	16707.5
34.6	19940.6		34.6	15985		34.6	16833.9
34.62	22053.9		34.62	15244.5		34.62	16075.3
34.64	21331.4		34.64	16201.7		34.64	16671.4
34.66	21927.4		34.66	15822.4		34.66	16743.6
34.68	22993.1		34.68	15948.9		34.68	16906.2
34.7	22975.1		34.7	17357.7		34.7	16490.7
34.72	21006.3		34.72	15966.9		34.72	17141
34.74	21602.3		34.74	15894.7		34.74	17195.2
34.76	22053.9		34.76	16779.7		34.76	17321.6
34.78	22577.7		34.78	16689.4		34.78	16888.1
34.8	23119.5		34.8	15985		34.8	17538.3
34.82	23950.4		34.82	16635.2		34.82	18134.4
34.84	24004.6		34.84	17068.7		34.84	19200.1
34.86	24961.9		34.86	17249.3		34.86	19127.8
34.88	25088.3		34.88	17050.7		34.88	19290.4
34.9	26009.5		34.9	16237.9		34.9	21006.3
34.92	25576		34.92	17737		34.92	21367.5
34.94	25359.3		34.94	18911.1		34.94	21349.5
34.96	28231.1		34.96	19489.1		34.96	22234.5
34.98	29441.3		34.98	19904.5		34.98	23173.7
35	31085		35	20681.2		35	25160.6
35.02	32132.6		35.02	20681.2		35.02	27002.9
35.04	33667.8		35.04	22216.4		35.04	27869.9
35.06	40098		35.06	23246		35.06	29658
35.08	42969.8		35.08	23896.2		35.08	32855
35.1	45480.5		35.1	23535		35.1	33722
35.12	46690.6		35.12	20554.7		35.12	32692.5
35.14	42843.4		35.14	21024.3		35.14	31229.5
35.16	41669.4		35.16	20464.4		35.16	29224.6
35.18	39212.9		35.18	20789.5		35.18	25016.1
35.2	35871.4		35.2	20030.9		35.2	24058.8
35.22	33433		35.22	19326.5		35.22	23119.5
35.24	30940.5		35.24	17682.8		35.24	20916
35.26	29820.6		35.26	17664.8		35.26	20175.4
35.28	26045.6		35.28	17122.9		35.28	18730.4
35.3	26081.7		35.3	16346.2		35.3	16852
35.32	24293.6		35.32	17646.7		35.32	15930.8
35.34	23769.8		35.34	16815.9		35.34	16147.6
35.36	24293.6		35.36	16310.1		35.36	15677.9
35.38	22758.3		35.38	16201.7		35.38	16003.1
35.4	22938.9		35.4	15930.8		35.4	15985
35.42	21692.6		35.42	17574.5		35.42	17159
35.44	22668		35.44	16075.3		35.44	15334.8
35.46	23029.2		35.46	16093.4		35.46	15533.4
35.48	20608.9		35.48	15696		35.48	14973.5
35.5	21873.3		35.5	15804.4		35.5	15786.3
35.52	22433.2		35.52	16183.7		35.52	16201.7
35.54	22451.2		35.54	16039.2		35.54	15822.4
35.56	20464.4		35.56	16021.1		35.56	15714.1
35.58	21602.3		35.58	15316.7		35.58	16328.2
35.6	21421.7		35.6	15370.9		35.6	15045.8
35.62	21042.4		35.62	16563		35.62	15858.6
35.64	21457.8		35.64	15768.3		35.64	15063.8
35.66	21114.7		35.66	14865.1		35.66	15714.1
35.68	20590.8		35.68	16075.3		35.68	15858.6
35.7	20681.2		35.7	14829		35.7	16075.3
35.72	19832.2		35.72	14847.1		35.72	15948.9
35.74	20843.7		35.74	15009.6		35.74	16237.9
35.76	21223		35.76	14720.6		35.76	15822.4
35.78	20193.5		35.78	15009.6		35.78	15714.1
35.8	20916		35.8	15316.7		35.8	16870
35.82	21186.9		35.82	15388.9		35.82	15677.9
35.84	20085.1		35.84	15641.8		35.84	16057.2
35.86	20554.7		35.86	15515.4		35.86	15876.6
35.88	21349.5		35.88	15081.9		35.88	15677.9
35.9	20103.2		35.9	15280.6		35.9	16039.2
35.92	20464.4		35.92	15425.1		35.92	16888.1
35.94	20825.7		35.94	15876.6		35.94	16472.7
35.96	21331.4		35.96	15876.6		35.96	15118
35.98	20518.6		35.98	16346.2		35.98	16418.5
36	20157.4		36	16129.5		36	16057.2
36.02	19362.6		36.02	14612.3		36.02	17375.8
36.04	20934		36.04	15262.5		36.04	17321.6
36.06	20121.2		36.06	14214.9		36.06	16292.1
36.08	21096.6		36.08	14955.5		36.08	17249.3
36.1	20627		36.1	15876.6		36.1	16581.1
36.12	20663.1		36.12	16563		36.12	16689.4
36.14	22324.8		36.14	16237.9		36.14	16472.7
36.16	21132.7		36.16	15298.6		36.16	17285.5
36.18	20247.7		36.18	16147.6		36.18	17411.9
36.2	19687.7		36.2	15388.9		36.2	16689.4
36.22	20952.1		36.22	15425.1		36.22	16219.8
36.24	21638.5		36.24	16400.4		36.24	16328.2
36.26	20500.5		36.26	16671.4		36.26	15876.6
36.28	19850.3		36.28	15641.8		36.28	15280.6
36.3	20356		36.3	16382.4		36.3	16274
36.32	21331.4		36.32	15551.5		36.32	15659.9
36.34	21205		36.34	15876.6		36.34	16201.7
36.36	20500.5		36.36	16454.6		36.36	15894.7
36.38	20428.3		36.38	16761.7		36.38	16003.1
36.4	19651.6		36.4	16707.5		36.4	15425.1
36.42	19687.7		36.42	17249.3		36.42	15876.6
36.44	21006.3		36.44	16563		36.44	16870
36.46	20753.4		36.46	16779.7		36.46	15208.3
36.48	20301.9		36.48	16454.6		36.48	15948.9
36.5	21132.7		36.5	15569.6		36.5	15985
36.52	20500.5		36.52	17122.9		36.52	16833.9
36.54	20265.7		36.54	17303.5		36.54	16815.9
36.56	20681.2		36.56	17935.7		36.56	17393.8
36.58	20735.3		36.58	16942.3		36.58	16201.7
36.6	21512		36.6	17321.6		36.6	16617.2
36.62	20861.8		36.62	17393.8		36.62	17971.8
36.64	20699.2		36.64	17393.8		36.64	16833.9
36.66	19290.4		36.66	18297		36.66	17195.2
36.68	21566.2		36.68	16707.5		36.68	18206.6
36.7	21024.3		36.7	19037.5		36.7	17213.2
36.72	21241.1		36.72	17159		36.72	18152.5
36.74	21186.9		36.74	18062.1		36.74	18170.5
36.76	20663.1		36.76	17141		36.76	17195.2
36.78	20897.9		36.78	17610.6		36.78	18423.4
36.8	20825.7		36.8	17791.2		36.8	19290.4
36.82	21602.3		36.82	17141		36.82	18315
36.84	21150.8		36.84	18026		36.84	19127.8
36.86	22162.3		36.86	18008		36.86	19344.6
36.88	21367.5		36.88	17448		36.88	19814.2
36.9	21042.4		36.9	18802.7		36.9	18387.3
36.92	22198.4		36.92	18748.5		36.92	20590.8
36.94	21114.7		36.94	18188.6		36.94	19525.2
36.96	20843.7		36.96	19471		36.96	18893
36.98	21891.3		36.98	19434.9		36.98	19073.6
37	21060.5		37	18911.1		37	20283.8
37.02	21223		37.02	18766.6		37.02	19994.8
37.04	21403.6		37.04	20103.2		37.04	19579.4
37.06	20934		37.06	19850.3		37.06	19452.9
37.08	21945.5		37.08	19145.9		37.08	20265.7
37.1	21728.8		37.1	19633.6		37.1	20374.1
37.12	21475.9		37.12	20500.5		37.12	19452.9
37.14	21782.9		37.14	20193.5		37.14	20301.9
37.16	21150.8		37.16	19741.9		37.16	20879.8
37.18	20771.5		37.18	19868.4		37.18	21656.5
37.2	21674.6		37.2	20572.8		37.2	21168.8
37.22	21259.1		37.22	21006.3		37.22	21439.8
37.24	21223		37.24	20843.7		37.24	21295.3
37.26	21512		37.26	20464.4		37.26	22035.8
37.28	21801		37.28	19796.1		37.28	23282.1
37.3	21042.4		37.3	21024.3		37.3	22649.9
37.32	21728.8		37.32	21132.7		37.32	23589.2
37.34	22234.5		37.34	21548.1		37.34	23625.3
37.36	22342.9		37.36	19633.6		37.36	24925.8
37.38	22451.2		37.38	22035.8		37.38	26226.2
37.4	22342.9		37.4	21530.1		37.4	25359.3
37.42	22360.9		37.42	21801		37.42	25377.3
37.44	22216.4		37.44	21728.8		37.44	26605.5
37.46	21223		37.46	21566.2		37.46	26334.6
37.48	21927.4		37.48	21674.6		37.48	28068.6
37.5	23173.7		37.5	22451.2		37.5	28195
37.52	21999.7		37.52	22071.9		37.52	29206.5
37.54	22595.7		37.54	22415.1		37.54	29351
37.56	23643.3		37.56	22649.9		37.56	31229.5
37.58	23209.9		37.58	23824		37.58	30741.8
37.6	24221.3		37.6	22252.6		37.6	33396.9
37.62	24582.6		37.62	22848.6		37.62	31789.4
37.64	25052.2		37.64	24004.6		37.64	34643.2
37.66	24835.5		37.66	24889.6		37.66	36738.4
37.68	26208.2		37.68	25106.4		37.68	37460.9
37.7	27237.7		37.7	24925.8		37.7	38689.1
37.72	29513.5		37.72	24853.5		37.72	41850
37.74	29423.2		37.74	25630.2		37.74	40730.1
37.76	30254.1		37.76	24979.9		37.76	43403.3
37.78	29766.4		37.78	25287		37.78	43132.4
37.8	28538.2		37.8	25467.6		37.8	43439.5
37.82	28267.3		37.82	25521.8		37.82	42409.9
37.84	30922.4		37.84	25413.4		37.84	42572.5
37.86	29549.7		37.86	26461		37.86	40459.2
37.88	29676.1		37.88	25756.6		37.88	40946.9
37.9	30218		37.9	25431.5		37.9	39231
37.92	32259		37.92	26876.5		37.92	38562.7
37.94	31662.9		37.94	27942.1		37.94	37280.3
37.96	32855		37.96	29947		37.96	36684.2
37.98	34065.2		37.98	29441.3		37.98	36359.1
38	35058.6		38	30109.6		38	35365.7
38.02	38111.1		38.02	30976.6		38.02	35058.6
38.04	38580.7		38.04	32204.8		38.04	33704
38.06	39953.5		38.06	31301.7		38.06	32385.4
38.08	43096.3		38.08	33288.5		38.08	32385.4
38.1	43168.5		38.1	35365.7		38.1	31915.8
38.12	47864.7		38.12	35781.1		38.12	31283.6
38.14	47684.1		38.14	37786		38.14	29730.3
38.16	50248.9		38.16	37316.4		38.16	30470.8
38.18	53897.4		38.18	39447.7		38.18	29694.2
38.2	56516.5		38.2	42698.9		38.2	29874.8
38.22	59641.2		38.22	43457.5		38.22	31355.9
38.24	61032		38.24	43620.1		38.24	30922.4
38.26	66414.5		38.26	46401.7		38.26	32132.6
38.28	68871		38.28	46997.7		38.28	34570.9
38.3	73007.2		38.3	47431.2		38.3	34336.1
38.32	76854.4		38.32	50971.4		38.32	37713.8
38.34	77847.9		38.34	51531.3		38.34	42951.8
38.36	82291.1		38.36	50158.6		38.36	45950.1
38.38	82544		38.38	51531.3		38.38	50050.2
38.4	85415.9		38.4	49345.8		38.4	49634.8
38.42	82092.5		38.42	48153.7		38.42	51459.1
38.44	81713.2		38.44	47070		38.44	46275.2
38.46	76872.5		38.46	42933.7		38.46	40423.1
38.48	71146.8		38.48	40983		38.48	37587.3
38.5	66938.3		38.5	37135.8		38.5	34390.3
38.52	61971.2		38.52	35961.7		38.52	32981.5
38.54	56317.8		38.54	32674.4		38.54	29838.7
38.56	52651.2		38.56	31301.7		38.56	25738.6
38.58	47557.6		38.58	29947		38.58	23065.4
38.6	45065.1		38.6	27310		38.6	22053.9
38.62	41723.6		38.62	27219.7		38.62	20103.2
38.64	38056.9		38.64	25142.5		38.64	19633.6
38.66	35221.2		38.66	24239.4		38.66	20681.2
38.68	34552.9		38.68	24058.8		38.68	18838.8
38.7	32204.8		38.7	23914.3		38.7	19037.5
38.72	30579.2		38.72	22180.3		38.72	19452.9
38.74	29351		38.74	22324.8		38.74	18676.3
38.76	28050.5		38.76	21638.5		38.76	18640.1
38.78	28393.7		38.78	21746.8		38.78	18152.5
38.8	27093.2		38.8	20446.3		38.8	18152.5
38.82	26659.7		38.82	19904.5		38.82	17881.5
38.84	25648.2		38.84	19489.1		38.84	17159
38.86	24889.6		38.86	18965.3		38.86	17448
38.88	24709		38.88	19796.1		38.88	16815.9
38.9	25756.6		38.9	18531.8		38.9	17773.2
38.92	25756.6		38.92	18315		38.92	17249.3
38.94	24618.7		38.94	17971.8		38.94	17195.2
38.96	25359.3		38.96	18712.4		38.96	18026
38.98	23860.1		38.98	18315		38.98	17231.3
39	24022.7		39	19109.8		39	16310.1
39.02	24618.7		39.02	17737		39.02	16165.6
39.04	24185.2		39.04	17267.4		39.04	17014.5
39.06	23661.4		39.06	16978.4		39.06	16237.9
39.08	23300.2		39.08	18224.7		39.08	15750.2
39.1	23119.5		39.1	17357.7		39.1	16274
39.12	23101.5		39.12	17610.6		39.12	16599.1
39.14	23390.5		39.14	16617.2		39.14	15930.8
39.16	23769.8		39.16	16960.4		39.16	16111.4
39.18	24383.9		39.18	17213.2		39.18	16219.8
39.2	23607.2		39.2	18098.3		39.2	18008
39.22	23444.7		39.22	17213.2		39.22	17213.2
39.24	24239.4		39.24	17267.4		39.24	17556.4
39.26	24167.2		39.26	16924.2		39.26	16960.4
39.28	23769.8		39.28	16870		39.28	16563
39.3	24456.1		39.3	18387.3		39.3	16418.5
39.32	24257.5		39.32	18405.3		39.32	17556.4
39.34	24022.7		39.34	17881.5		39.34	17682.8
39.36	24691		39.36	16454.6		39.36	17881.5
39.38	25214.8		39.38	17682.8		39.38	18730.4
39.4	23029.2		39.4	17466.1		39.4	18640.1
39.42	25359.3		39.42	17104.9		39.42	20012.9
39.44	24275.5		39.44	17610.6		39.44	19326.5
39.46	25395.4		39.46	17646.7		39.46	20482.5
39.48	25341.2		39.48	18387.3		39.48	21620.4
39.5	25792.7		39.5	17863.5		39.5	21530.1
39.52	26930.7		39.52	18585.9		39.52	22144.2
39.54	26497.2		39.54	16852		39.54	23715.6
39.56	28502.1		39.56	18531.8		39.56	24889.6
39.58	27310		39.58	19200.1		39.58	25630.2
39.6	27743.5		39.6	20283.8		39.6	25810.8
39.62	29549.7		39.62	19218.1		39.62	28881.4
39.64	30326.3		39.64	20139.3		39.64	29965.1
39.66	29947		39.66	20283.8		39.66	31988.1
39.68	30777.9		39.68	20338		39.68	34245.8
39.7	32566.1		39.7	20916		39.7	36070.1
39.72	33577.5		39.72	21006.3		39.72	37027.4
39.74	34914.1		39.74	21457.8		39.74	38309.8
39.76	35004.4		39.76	21945.5		39.76	41272
39.78	36503.6		39.78	22360.9		39.78	42428
39.8	37695.7		39.8	24257.5		39.8	44631.6
39.82	38237.6		39.82	25630.2		39.82	44071.6
39.84	42373.8		39.84	25865		39.84	45426.3
39.86	42391.9		39.86	25901.1		39.86	46040.4
39.88	45426.3		39.88	27508.7		39.88	47124.1
39.9	48352.4		39.9	28971.7		39.9	47792.4
39.92	50899.1		39.92	30741.8		39.92	49111
39.94	53247.2		39.94	32042.2		39.94	48262.1
39.96	57798.9		39.96	34715.4		39.96	49761.2
39.98	60869.4		39.98	36250.7		39.98	50285
40	66089.4		40	38093.1		40	53482
40.02	70388.2		40.02	42229.3		40.02	54836.7
40.04	73422.6		40.04	43854.9		40.04	57527.9
40.06	81062.9		40.06	47304.8		40.06	62332.5
40.08	85126.9		40.08	49670.9		40.08	65385
40.1	90383		40.1	47539.6		40.1	69340.6
40.12	92929.7		40.12	50050.2		40.12	73856.1
40.14	96885.4		40.14	50772.7		40.14	76673.8
40.16	97282.7		40.16	49508.3		40.16	79888.9
40.18	95639.1		40.18	47666		40.18	77757.5
40.2	90744.2		40.2	45914		40.2	71815.1
40.22	89516		40.22	43511.7		40.22	62820.1
40.24	84494.7		40.24	40495.3		40.24	54276.8
40.26	78154.9		40.26	37912.4		40.26	49147.1
40.28	74253.5		40.28	35853.4		40.28	42951.8
40.3	66486.8		40.3	34101.3		40.3	38815.6
40.32	62332.5		40.32	31482.3		40.32	31681
40.34	57708.6		40.34	28393.7		40.34	24817.4
40.36	51603.6		40.36	26858.4		40.36	21259.1
40.38	48244		40.38	25341.2		40.38	19579.4
40.4	44161.9		40.4	24402		40.4	18351.1
40.42	41073.3		40.42	22740.2		40.42	16635.2
40.44	38887.8		40.44	20663.1		40.44	15750.2
40.46	35040.6		40.46	19091.7		40.46	15551.5
40.48	35058.6		40.48	19723.9		40.48	16021.1
40.5	33071.8		40.5	19254.2		40.5	15388.9
40.52	30777.9		40.52	18134.4		40.52	15118
40.54	30777.9		40.54	17303.5		40.54	14341.3
40.56	27996.3		40.56	16978.4		40.56	13853.7
40.58	28285.3		40.58	16563		40.58	14937.4
40.6	26605.5		40.6	16201.7		40.6	14756.8
40.62	25810.8		40.62	16852		40.62	14522
40.64	25160.6		40.64	15714.1		40.64	14720.6
40.66	25630.2		40.66	15659.9		40.66	14034.3
40.68	24311.7		40.68	16274		40.68	13817.5
40.7	23264		40.7	15244.5		40.7	14359.4
40.72	23390.5		40.72	15027.7		40.72	13817.5
40.74	22090		40.74	14160.7		40.74	14088.5
40.76	22252.6		40.76	13257.6		40.76	13745.3
40.78	22306.8		40.78	14070.4		40.78	13655
40.8	21403.6		40.8	14973.5		40.8	13438.2
40.82	21764.9		40.82	14088.5		40.82	13673
40.84	21168.8		40.84	14070.4		40.84	13167.3
40.86	21584.3		40.86	14395.5		40.86	14196.8
40.88	20085.1		40.88	13998.2		40.88	13040.9
40.9	21114.7		40.9	13564.7		40.9	12517.1
40.92	20319.9		40.92	13546.6		40.92	13347.9
40.94	20338		40.94	13582.7		40.94	13438.2
40.96	20085.1		40.96	13871.7		40.96	13293.7
40.98	19127.8		40.98	13040.9		40.98	12499
41	18423.4		41	12842.2		41	13402.1
41.02	20030.9		41.02	12986.7		41.02	13040.9
41.04	18712.4		41.04	12842.2		41.04	13980.1
41.06	19308.4		41.06	12571.3		41.06	13203.4
41.08	18694.3		41.08	13763.4		41.08	13889.8
41.1	18116.3		41.1	12914.4		41.1	13058.9
41.12	17899.6		41.12	12878.3		41.12	13925.9
41.14	19326.5		41.14	12860.2		41.14	13040.9
41.16	18459.5		41.16	13077		41.16	12535.1
41.18	19218.1		41.18	12968.6		41.18	12769.9
41.2	18206.6		41.2	13492.4		41.2	13293.7
41.22	18567.9		41.22	12390.6		41.22	12806.1
41.24	18315		41.24	12354.5		41.24	13474.4
41.26	18170.5		41.26	13420.2		41.26	13564.7
41.28	17917.7		41.28	12733.8		41.28	12679.6
41.3	17827.3		41.3	13600.8		41.3	12860.2
41.32	18026		41.32	12607.4		41.32	13564.7
41.34	17755.1		41.34	12246.1		41.34	13077
41.36	18224.7		41.36	12011.3		41.36	14034.3
41.38	18044.1		41.38	11884.9		41.38	13058.9
41.4	18242.8		41.4	11812.6		41.4	13149.2
41.42	16508.8		41.42	12462.9		41.42	12101.6
41.44	17068.7		41.44	12011.3		41.44	12932.5
41.46	17448		41.46	11397.2		41.46	12553.2
41.48	17610.6		41.48	12137.8		41.48	11921
41.5	17267.4		41.5	12155.8		41.5	12896.4
41.52	17466.1		41.52	11812.6		41.52	12625.4
41.54	18062.1		41.54	12643.5		41.54	13311.8
41.56	16689.4		41.56	11614		41.56	12661.6
41.58	16310.1		41.58	11939.1		41.58	12950.6
41.6	16743.6		41.6	12571.3		41.6	13257.6
41.62	16653.3		41.62	12788		41.62	12426.8
41.64	17971.8		41.64	11487.5		41.64	12950.6
41.66	16978.4		41.66	12065.5		41.66	12119.7
41.68	16129.5		41.68	11668.1		41.68	12336.4
41.7	16689.4		41.7	11758.5		41.7	12173.9
41.72	17448		41.72	12480.9		41.72	12336.4
41.74	16870		41.74	12553.2		41.74	12697.7
41.76	15768.3		41.76	12408.7		41.76	11830.7
41.78	16237.9		41.78	12155.8		41.78	12751.9
41.8	16906.2		41.8	11126.3		41.8	11957.1
41.82	16382.4		41.82	12499		41.82	12119.7
41.84	16617.2		41.84	12553.2		41.84	12300.3
41.86	16382.4		41.86	11993.3		41.86	11108.2
41.88	15894.7		41.88	12011.3		41.88	11812.6
41.9	17719		41.9	11993.3		41.9	12282.3
41.92	16219.8		41.92	11794.6		41.92	12173.9
41.94	16472.7		41.94	12191.9		41.94	13040.9
41.96	16418.5		41.96	11577.8		41.96	11487.5
41.98	16111.4		41.98	11758.5		41.98	12083.6
42	16382.4		42	11559.8		42	12318.4
42.02	16129.5		42.02	12336.4		42.02	12842.2
42.04	15876.6		42.04	11198.5		42.04	12878.3
42.06	16039.2		42.06	10728.9		42.06	11270.8
42.08	15334.8		42.08	11939.1		42.08	11758.5
42.1	16039.2		42.1	12426.8		42.1	11361.1
42.12	15208.3		42.12	12444.8		42.12	12228.1
42.14	15280.6		42.14	11884.9		42.14	11975.2
42.16	16021.1		42.16	11469.5		42.16	11397.2
42.18	16436.6		42.18	10909.5		42.18	11054
42.2	16761.7		42.2	11903		42.2	11668.1
42.22	16346.2		42.22	11830.7		42.22	11162.4
42.24	16039.2		42.24	11252.7		42.24	11903
42.26	15858.6		42.26	11884.9		42.26	11921
42.28	16490.7		42.28	11614		42.28	11812.6
42.3	15948.9		42.3	10855.4		42.3	11740.4
42.32	15677.9		42.32	11541.7		42.32	11830.7
42.34	16400.4		42.34	11577.8		42.34	11180.5
42.36	17339.7		42.36	11180.5		42.36	11921
42.38	16093.4		42.38	10981.8		42.38	10891.5
42.4	16653.3		42.4	11523.6		42.4	12408.7
42.42	16815.9		42.42	11758.5		42.42	11957.1
42.44	14937.4		42.44	11903		42.44	12228.1
42.46	14973.5		42.46	11180.5		42.46	11361.1
42.48	16039.2		42.48	12011.3		42.48	11505.6
42.5	16075.3		42.5	11234.7		42.5	10855.4
42.52	16508.8		42.52	11614		42.52	11270.8
42.54	16292.1		42.54	12083.6		42.54	12625.4
42.56	16761.7		42.56	12354.5		42.56	12228.1
42.58	16978.4		42.58	11036		42.58	11325
42.6	14901.3		42.6	11559.8		42.6	12228.1
42.62	16021.1		42.62	12517.1		42.62	11577.8
42.64	16075.3		42.64	11884.9		42.64	11830.7
42.66	15840.5		42.66	11559.8		42.66	12264.2
42.68	14847.1		42.68	11541.7		42.68	11487.5
42.7	15623.8		42.7	10927.6		42.7	11595.9
42.72	15100		42.72	11830.7		42.72	12408.7
42.74	15750.2		42.74	11722.3		42.74	11343
42.76	15822.4		42.76	11957.1		42.76	12047.5
42.78	16111.4		42.78	11903		42.78	12318.4
42.8	16129.5		42.8	12047.5		42.8	11848.8
42.82	16797.8		42.82	11993.3		42.82	11830.7
42.84	16472.7		42.84	12210		42.84	10981.8
42.86	15154.1		42.86	11487.5		42.86	12228.1
42.88	15063.8		42.88	11054		42.88	11758.5
42.9	15930.8		42.9	11451.4		42.9	11577.8
42.92	15172.2		42.92	12065.5		42.92	11397.2
42.94	15208.3		42.94	11794.6		42.94	11505.6
42.96	16328.2		42.96	11903		42.96	11325
42.98	15876.6		42.98	10963.7		42.98	11252.7
43	15930.8		43	11722.3		43	12011.3
43.02	16508.8		43.02	11361.1		43.02	11325
43.04	16617.2		43.04	12065.5		43.04	12065.5
43.06	15370.9		43.06	11903		43.06	12300.3
43.08	15190.3		43.08	11144.3		43.08	11740.4
43.1	15262.5		43.1	11884.9		43.1	11632
43.12	15605.7		43.12	12264.2		43.12	12372.6
43.14	15316.7		43.14	11397.2		43.14	11740.4
43.16	16147.6		43.16	11632		43.16	12210
43.18	16689.4		43.18	11162.4		43.18	12462.9
43.2	17574.5		43.2	12697.7		43.2	13438.2
43.22	19434.9		43.22	11848.8		43.22	13347.9
43.24	21060.5		43.24	12480.9		43.24	15316.7
43.26	22469.3		43.26	12029.4		43.26	17646.7
43.28	26605.5		43.28	12282.3		43.28	19543.2
43.3	30145.7		43.3	12697.7		43.3	20934
43.32	29802.5		43.32	11776.5		43.32	22812.5
43.34	26099.8		43.34	12318.4		43.34	23336.3
43.36	24763.2		43.36	11379.2		43.36	21349.5
43.38	23733.7		43.38	12517.1		43.38	18044.1
43.4	21891.3		43.4	11577.8		43.4	17357.7
43.42	22649.9		43.42	12155.8		43.42	17556.4
43.44	20753.4		43.44	11903		43.44	16671.4
43.46	19452.9		43.46	11270.8		43.46	16544.9
43.48	16725.5		43.48	11162.4		43.48	14792.9
43.5	16328.2		43.5	11216.6		43.5	12661.6
43.52	15244.5		43.52	11866.8		43.52	11325
43.54	15244.5		43.54	11921		43.54	11758.5
43.56	14684.5		43.56	10963.7		43.56	11650.1
43.58	15262.5		43.58	10692.8		43.58	10656.7
43.6	14503.9		43.6	11072.1		43.6	11198.5
43.62	15822.4		43.62	11126.3		43.62	10945.7
43.64	14088.5		43.64	11343		43.64	10999.8
43.66	13763.4		43.66	11776.5		43.66	10512.2
43.68	13438.2		43.68	11108.2		43.68	11288.8
43.7	14883.2		43.7	10439.9		43.7	11343
43.72	14287.2		43.72	10566.4		43.72	11487.5
43.74	13131.2		43.74	10692.8		43.74	11722.3
43.76	13907.9		43.76	10765		43.76	11325
43.78	13474.4		43.78	10837.3		43.78	11415.3
43.8	13456.3		43.8	10439.9		43.8	11523.6
43.82	14341.3		43.82	11198.5		43.82	12101.6
43.84	13167.3		43.84	10367.7		43.84	10692.8
43.86	13167.3		43.86	10476		43.86	10602.5
43.88	14034.3		43.88	10367.7		43.88	11144.3
43.9	14088.5		43.9	10512.2		43.9	10548.3
43.92	12986.7		43.92	10927.6		43.92	11559.8
43.94	13962		43.94	10602.5		43.94	11595.9
43.96	13636.9		43.96	10801.2		43.96	11252.7
43.98	13329.9		43.98	10530.2		43.98	10656.7
44	13293.7		44	10855.4		44	11072.1
44.02	13763.4		44.02	10945.7		44.02	11523.6
44.04	14522		44.04	10783.1		44.04	10855.4
44.06	13727.2		44.06	10728.9		44.06	11957.1
44.08	12769.9		44.08	10132.9		44.08	10945.7
44.1	12589.3		44.1	10747		44.1	11595.9
44.12	14196.8		44.12	11036		44.12	11379.2
44.14	13366		44.14	10458		44.14	10692.8
44.16	13546.6		44.16	11108.2		44.16	10620.5
44.18	13366		44.18	10114.8		44.18	12011.3
44.2	13040.9		44.2	10096.7		44.2	11306.9
44.22	13799.5		44.22	10096.7		44.22	11270.8
44.24	13185.4		44.24	10602.5		44.24	11433.3
44.26	13655		44.26	10187.1		44.26	10819.2
44.28	13510.5		44.28	10331.5		44.28	10548.3
44.3	12932.5		44.3	10295.4		44.3	10458
44.32	13492.4		44.32	10223.2		44.32	10367.7
44.34	12806.1		44.34	10331.5		44.34	10873.4
44.36	13546.6		44.36	10439.9		44.36	11108.2
44.38	13347.9		44.38	10638.6		44.38	10439.9
44.4	12932.5		44.4	11433.3		44.4	10999.8
44.42	13058.9		44.42	10765		44.42	10548.3
44.44	12571.3		44.44	11252.7		44.44	10295.4
44.46	13040.9		44.46	10548.3		44.46	10783.1
44.48	13004.7		44.48	10783.1		44.48	10765
44.5	13131.2		44.5	10512.2		44.5	10765
44.52	12499		44.52	10765		44.52	10963.7
44.54	13366		44.54	11126.3		44.54	10584.4
44.56	12264.2		44.56	10710.9		44.56	10421.9
44.58	12950.6		44.58	11270.8		44.58	11252.7
44.6	13257.6		44.6	10494.1		44.6	10367.7
44.62	13040.9		44.62	10006.4		44.62	9988.37
44.64	12246.1		44.64	9374.25		44.64	10132.9
44.66	12968.6		44.66	10692.8		44.66	10692.8
44.68	12065.5		44.68	9988.37		44.68	9898.06
44.7	12751.9		44.7	10981.8		44.7	10674.7
44.72	12697.7		44.72	10692.8		44.72	10638.6
44.74	12444.8		44.74	10403.8		44.74	9428.44
44.76	13456.3		44.76	11036		44.76	10747
44.78	13257.6		44.78	10801.2		44.78	10421.9
44.8	13131.2		44.8	10223.2		44.8	10765
44.82	12553.2		44.82	10205.1		44.82	10494.1
44.84	11234.7		44.84	10331.5		44.84	10295.4
44.86	12011.3		44.86	10638.6		44.86	10728.9
44.88	12697.7		44.88	9898.06		44.88	10259.3
44.9	12986.7		44.9	9916.12		44.9	10927.6
44.92	12336.4		44.92	10494.1		44.92	10385.7
44.94	12191.9		44.94	10530.2		44.94	10656.7
44.96	12661.6		44.96	10530.2		44.96	10060.6
44.98	13095.1		44.98	11036		44.98	10674.7
45	12589.3		45	10530.2		45	9735.5
45.02	12788		45.02	10620.5		45.02	11325
45.04	12065.5		45.04	10747		45.04	10349.6
45.06	12155.8		45.06	10747		45.06	9717.43
45.08	13185.4		45.08	10765		45.08	10169
45.1	12264.2		45.1	11216.6		45.1	10259.3
45.12	11433.3		45.12	10150.9		45.12	10548.3
45.14	12517.1		45.14	11090.2		45.14	10439.9
45.16	13203.4		45.16	10024.5		45.16	10169
45.18	12372.6		45.18	10476		45.18	10458
45.2	12950.6		45.2	10566.4		45.2	10169
45.22	12625.4		45.22	9771.62		45.22	10385.7
45.24	12210		45.24	11469.5		45.24	10006.4
45.26	12246.1		45.26	10205.1		45.26	10295.4
45.28	12246.1		45.28	10656.7		45.28	10963.7
45.3	12715.8		45.3	9916.12		45.3	10403.8
45.32	12553.2		45.32	9536.81		45.32	10421.9
45.34	13185.4		45.34	10277.4		45.34	10132.9
45.36	12824.1		45.36	9428.44		45.36	10096.7
45.38	11559.8		45.38	9934.18		45.38	9591
45.4	12571.3		45.4	9645.19		45.4	10367.7
45.42	12336.4		45.42	9970.3		45.42	10530.2
45.44	12011.3		45.44	10313.5		45.44	11541.7
45.46	12210		45.46	10132.9		45.46	10277.4
45.48	11957.1		45.48	10439.9		45.48	10548.3
45.5	11379.2		45.5	10476		45.5	10403.8
45.52	11650.1		45.52	10313.5		45.52	10385.7
45.54	11794.6		45.54	10494.1		45.54	9988.37
45.56	11252.7		45.56	9175.57		45.56	10674.7
45.58	12119.7		45.58	10512.2		45.58	10837.3
45.6	11397.2		45.6	10819.2		45.6	10367.7
45.62	10674.7		45.62	10096.7		45.62	10765
45.64	11975.2		45.64	10963.7		45.64	10458
45.66	11650.1		45.66	9898.06		45.66	9861.93
45.68	11704.3		45.68	10295.4		45.68	10331.5
45.7	11668.1		45.7	9717.43		45.7	10548.3
45.72	11469.5		45.72	10963.7		45.72	9916.12
45.74	12589.3		45.74	10656.7		45.74	10530.2
45.76	11054		45.76	10783.1		45.76	11361.1
45.78	11614		45.78	10169		45.78	10096.7
45.8	12155.8		45.8	10367.7		45.8	10584.4
45.82	11614		45.82	10819.2		45.82	10078.7
45.84	11433.3		45.84	10295.4		45.84	10241.2
45.86	11397.2		45.86	10223.2		45.86	9879.99
45.88	11632		45.88	9898.06		45.88	10963.7
45.9	11758.5		45.9	10620.5		45.9	9645.19
45.92	11343		45.92	10512.2		45.92	10241.2
45.94	12047.5		45.94	10656.7		45.94	9970.3
45.96	12336.4		45.96	10042.6		45.96	10674.7
45.98	11433.3		45.98	10096.7		45.98	10530.2
46	11903		46	10674.7		46	10277.4
46.02	11650.1		46.02	10512.2		46.02	10819.2
46.04	12282.3		46.04	10259.3		46.04	10187.1
46.06	11469.5		46.06	11541.7		46.06	10801.2
46.08	11975.2		46.08	11036		46.08	10421.9
46.1	11794.6		46.1	11361.1		46.1	10313.5
46.12	12173.9		46.12	10656.7		46.12	10024.5
46.14	10728.9		46.14	10403.8		46.14	10512.2
46.16	11632		46.16	10674.7		46.16	10728.9
46.18	12011.3		46.18	11288.8		46.18	10169
46.2	11686.2		46.2	10403.8		46.2	10494.1
46.22	12083.6		46.22	10494.1		46.22	10187.1
46.24	12083.6		46.24	10512.2		46.24	10060.6
46.26	11234.7		46.26	10855.4		46.26	9970.3
46.28	11469.5		46.28	11523.6		46.28	10439.9
46.3	11848.8		46.3	11487.5		46.3	10566.4
46.32	11017.9		46.32	11234.7		46.32	10801.2
46.34	11415.3		46.34	11451.4		46.34	10078.7
46.36	11722.3		46.36	10385.7		46.36	10855.4
46.38	11343		46.38	11704.3		46.38	10602.5
46.4	11306.9		46.4	10873.4		46.4	10385.7
46.42	11776.5		46.42	11017.9		46.42	10548.3
46.44	10963.7		46.44	11108.2		46.44	10494.1
46.46	11288.8		46.46	10150.9		46.46	10277.4
46.48	11252.7		46.48	11595.9		46.48	9952.24
46.5	11614		46.5	10927.6		46.5	10439.9
46.52	11397.2		46.52	10963.7		46.52	10096.7
46.54	11054		46.54	11758.5		46.54	10512.2
46.56	11487.5		46.56	10602.5		46.56	10150.9
46.58	11722.3		46.58	11017.9		46.58	11144.3
46.6	11668.1		46.6	11144.3		46.6	10530.2
46.62	11162.4		46.62	11794.6		46.62	10620.5
46.64	11234.7		46.64	12318.4		46.64	11252.7
46.66	11144.3		46.66	11505.6		46.66	10981.8
46.68	10999.8		46.68	11090.2		46.68	10855.4
46.7	11288.8		46.7	12029.4		46.7	10187.1
46.72	11993.3		46.72	12643.5		46.72	9861.93
46.74	11903		46.74	11848.8		46.74	11541.7
46.76	11216.6		46.76	11794.6		46.76	10674.7
46.78	10114.8		46.78	11758.5		46.78	11054
46.8	11108.2		46.8	12155.8		46.8	10909.5
46.82	11884.9		46.82	11632		46.82	10006.4
46.84	11072.1		46.84	12661.6		46.84	10963.7
46.86	10259.3		46.86	12589.3		46.86	10674.7
46.88	10602.5		46.88	11957.1		46.88	10837.3
46.9	10855.4		46.9	12607.4		46.9	9554.88
46.92	11162.4		46.92	12842.2		46.92	10801.2
46.94	9952.24		46.94	12336.4		46.94	10855.4
46.96	11216.6		46.96	12643.5		46.96	10837.3
46.98	11343		46.98	13781.4		46.98	10295.4
47	10927.6		47	12589.3		47	11433.3
47.02	12011.3		47.02	14034.3		47.02	10873.4
47.04	11144.3		47.04	13709.2		47.04	10656.7
47.06	11523.6		47.06	13185.4		47.06	10945.7
47.08	11397.2		47.08	14449.7		47.08	11180.5
47.1	10747		47.1	14034.3		47.1	11939.1
47.12	10783.1		47.12	15172.2		47.12	11234.7
47.14	11162.4		47.14	14034.3		47.14	10801.2
47.16	11216.6		47.16	14287.2		47.16	10855.4
47.18	11343		47.18	14612.3		47.18	10801.2
47.2	10566.4		47.2	16201.7		47.2	10909.5
47.22	10909.5		47.22	15388.9		47.22	11343
47.24	11162.4		47.24	15533.4		47.24	11848.8
47.26	11776.5		47.26	16274		47.26	11523.6
47.28	11650.1		47.28	15732.1		47.28	11072.1
47.3	10692.8		47.3	16039.2		47.3	10801.2
47.32	10494.1		47.32	16346.2		47.32	11469.5
47.34	10837.3		47.34	16815.9		47.34	12480.9
47.36	10819.2		47.36	15551.5		47.36	11559.8
47.38	10403.8		47.38	16508.8		47.38	11993.3
47.4	11126.3		47.4	16454.6		47.4	12589.3
47.42	10620.5		47.42	17321.6		47.42	11306.9
47.44	10584.4		47.44	17159		47.44	12751.9
47.46	11415.3		47.46	17375.8		47.46	12607.4
47.48	10367.7		47.48	17827.3		47.48	13655
47.5	10674.7		47.5	17791.2		47.5	13131.2
47.52	11180.5		47.52	18206.6		47.52	12860.2
47.54	10674.7		47.54	17014.5		47.54	13402.1
47.56	10765		47.56	18224.7		47.56	13889.8
47.58	11017.9		47.58	17917.7		47.58	15190.3
47.6	11252.7		47.6	18658.2		47.6	15172.2
47.62	11126.3		47.62	18694.3		47.62	15316.7
47.64	10981.8		47.64	18513.7		47.64	16617.2
47.66	10331.5		47.66	20103.2		47.66	16454.6
47.68	10494.1		47.68	19940.6		47.68	16960.4
47.7	10747		47.7	19145.9		47.7	17791.2
47.72	10096.7		47.72	19651.6		47.72	18242.8
47.74	11072.1		47.74	18333.1		47.74	18513.7
47.76	10765		47.76	18531.8		47.76	20608.9
47.78	11054		47.78	20681.2		47.78	21927.4
47.8	10656.7		47.8	19904.5		47.8	21241.1
47.82	10150.9		47.82	19073.6		47.82	22126.1
47.84	10837.3		47.84	20247.7		47.84	23787.8
47.86	10403.8		47.86	19886.4		47.86	24076.8
47.88	10096.7		47.88	20247.7		47.88	24961.9
47.9	10367.7		47.9	20175.4		47.9	25630.2
47.92	10602.5		47.92	20536.7		47.92	25666.3
47.94	9699.37		47.94	19994.8		47.94	27183.5
47.96	10530.2		47.96	18604		47.96	27544.8
47.98	10909.5		47.98	20049		47.98	27743.5
48	10385.7		48	19579.4		48	27996.3
48.02	10494.1		48.02	19525.2		48.02	28195
48.04	9970.3		48.04	20012.9		48.04	29206.5
48.06	10819.2		48.06	19561.3		48.06	29766.4
48.08	10494.1		48.08	19471		48.08	28556.3
48.1	10548.3		48.1	19416.8		48.1	28556.3
48.12	10566.4		48.12	18369.2		48.12	27400.3
48.14	10042.6		48.14	19561.3		48.14	27725.4
48.16	10439.9		48.16	19723.9		48.16	27219.7
48.18	10367.7		48.18	19507.1		48.18	26244.3
48.2	10187.1		48.2	19597.4		48.2	24654.8
48.22	9879.99		48.22	18567.9		48.22	25232.8
48.24	9916.12		48.24	18965.3		48.24	24221.3
48.26	9879.99		48.26	18531.8		48.26	23444.7
48.28	10169		48.28	18658.2		48.28	22360.9
48.3	10223.2		48.3	17682.8		48.3	21764.9
48.32	9717.43		48.32	18134.4		48.32	21186.9
48.34	9681.31		48.34	17502.2		48.34	20807.6
48.36	9572.94		48.36	17321.6		48.36	19796.1
48.38	10060.6		48.38	17267.4		48.38	17773.2
48.4	9988.37		48.4	16797.8		48.4	17159
48.42	10042.6		48.42	17845.4		48.42	17610.6
48.44	10349.6		48.44	16310.1		48.44	15587.6
48.46	9681.31		48.46	16707.5		48.46	15985
48.48	10765		48.48	16255.9		48.48	14811
48.5	10945.7		48.5	15172.2		48.5	14233
48.52	9843.87		48.52	15081.9		48.52	15334.8
48.54	10187.1		48.54	15804.4		48.54	14341.3
48.56	9771.62		48.56	16129.5		48.56	13293.7
48.58	10024.5		48.58	15714.1		48.58	12065.5
48.6	9320.07		48.6	15443.1		48.6	12408.7
48.62	9898.06		48.62	14901.3		48.62	12336.4
48.64	9645.19		48.64	15461.2		48.64	12444.8
48.66	10385.7		48.66	14088.5		48.66	12354.5
48.68	10078.7		48.68	14359.4		48.68	11794.6
48.7	10259.3		48.7	13709.2		48.7	11668.1
48.72	10421.9		48.72	13907.9		48.72	11559.8
48.74	10241.2		48.74	13600.8		48.74	11325
48.76	9879.99		48.76	14160.7		48.76	10909.5
48.78	9825.81		48.78	12607.4		48.78	11379.2
48.8	9898.06		48.8	13275.7		48.8	10548.3
48.82	10439.9		48.82	13420.2		48.82	10999.8
48.84	10006.4		48.84	13167.3		48.84	10439.9
48.86	9500.69		48.86	12354.5		48.86	10132.9
48.88	9392.32		48.88	13004.7		48.88	10403.8
48.9	9247.82		48.9	13022.8		48.9	11234.7
48.92	9500.69		48.92	12228.1		48.92	10132.9
48.94	9952.24		48.94	12210		48.94	10783.1
48.96	9934.18		48.96	12011.3		48.96	10439.9
48.98	9121.38		48.98	11288.8		48.98	10060.6
49	8958.83		49	10837.3		49	10656.7
49.02	9591		49.02	11975.2		49.02	10241.2
49.04	9392.32		49.04	12336.4		49.04	10476
49.06	9374.25		49.06	11884.9		49.06	9500.69
49.08	9374.25		49.08	11758.5		49.08	9518.75
49.1	8976.89		49.1	11650.1		49.1	10150.9
49.12	9807.75		49.12	12101.6		49.12	9771.62
49.14	9500.69		49.14	10873.4		49.14	11036
49.16	9861.93		49.16	11397.2		49.16	9554.88
49.18	9898.06		49.18	10385.7		49.18	9554.88
49.2	9609.06		49.2	11234.7		49.2	9374.25
49.22	9500.69		49.22	11180.5		49.22	9428.44
49.24	9121.38		49.24	10114.8		49.24	9934.18
49.26	9663.25		49.26	10313.5		49.26	10078.7
49.28	10024.5		49.28	10150.9		49.28	10060.6
49.3	9807.75		49.3	10096.7		49.3	10656.7
49.32	10584.4		49.32	10259.3		49.32	9518.75
49.34	9735.5		49.34	9789.68		49.34	9572.94
49.36	10042.6		49.36	10385.7		49.36	8705.96
49.38	9916.12		49.38	11126.3		49.38	9645.19
49.4	9283.94		49.4	10331.5		49.4	9265.88
49.42	9410.38		49.42	10096.7		49.42	9193.63
49.44	9554.88		49.44	10801.2		49.44	10241.2
49.46	8994.95		49.46	10024.5		49.46	9861.93
49.48	10006.4		49.48	10024.5		49.48	9807.75
49.5	9446.5		49.5	10476		49.5	9952.24
49.52	9554.88		49.52	9591		49.52	9536.81
49.54	9157.51		49.54	9879.99		49.54	9518.75
49.56	9374.25		49.56	9843.87		49.56	10078.7
49.58	9717.43		49.58	10132.9		49.58	9898.06
49.6	9283.94		49.6	10006.4		49.6	9518.75
49.62	9645.19		49.62	9500.69		49.62	8940.76
49.64	9681.31		49.64	10042.6		49.64	9121.38
49.66	9031.07		49.66	10042.6		49.66	9591
49.68	9591		49.68	9681.31		49.68	8705.96
49.7	10295.4		49.7	9970.3		49.7	9717.43
49.72	10060.6		49.72	9789.68		49.72	8994.95
49.74	9789.68		49.74	9157.51		49.74	9283.94
49.76	9536.81		49.76	9518.75		49.76	9843.87
49.78	9157.51		49.78	9247.82		49.78	9320.07
49.8	8904.64		49.8	9952.24		49.8	9302.01
49.82	9392.32		49.82	9211.7		49.82	9609.06
49.84	9970.3		49.84	9735.5		49.84	8760.14
49.86	9410.38		49.86	10530.2		49.86	8615.64
49.88	9139.45		49.88	9536.81		49.88	9211.7
49.9	9247.82		49.9	9699.37		49.9	8994.95
49.92	9356.19		49.92	9302.01		49.92	9139.45
49.94	9410.38		49.94	9392.32		49.94	9320.07
49.96	8724.02		49.96	9157.51		49.96	9049.14
49.98	9320.07		49.98	8760.14		49.98	9771.62
50	9338.13		50	8850.45		50	8543.4
50.02	9464.57		50.02	9699.37		50.02	9139.45
50.04	9536.81		50.04	9356.19		50.04	8886.58
50.06	9464.57		50.06	9591		50.06	9247.82
50.08	9085.26		50.08	9554.88		50.08	9031.07
50.1	9283.94		50.1	9681.31		50.1	9067.2
50.12	9482.63		50.12	9500.69		50.12	9103.32
50.14	9789.68		50.14	9103.32		50.14	8489.21
50.16	9518.75		50.16	8922.7		50.16	8344.71
50.18	9879.99		50.18	9663.25		50.18	8994.95
50.2	9283.94		50.2	9013.01		50.2	8958.83
50.22	9699.37		50.22	9302.01		50.22	9572.94
50.24	9211.7		50.24	8760.14		50.24	8796.27
50.26	9175.57		50.26	9193.63		50.26	9229.76
50.28	9085.26		50.28	9374.25		50.28	9392.32
50.3	9627.12		50.3	8724.02		50.3	8615.64
50.32	9843.87		50.32	8976.89		50.32	9049.14
50.34	9193.63		50.34	9139.45		50.34	8994.95
50.36	9518.75		50.36	8940.76		50.36	9374.25
50.38	9645.19		50.38	9139.45		50.38	8687.89
50.4	9338.13		50.4	8705.96		50.4	8525.33
50.42	8976.89		50.42	9663.25		50.42	8561.46
50.44	9265.88		50.44	9699.37		50.44	9320.07
50.46	9392.32		50.46	9121.38		50.46	9247.82
50.48	9627.12		50.48	9013.01		50.48	9464.57
50.5	9121.38		50.5	8958.83		50.5	8615.64
50.52	8958.83		50.52	8543.4		50.52	9518.75
50.54	9265.88		50.54	8453.08		50.54	9681.31
50.56	9067.2		50.56	9609.06		50.56	8814.33
50.58	9500.69		50.58	9103.32		50.58	8814.33
50.6	9392.32		50.6	8904.64		50.6	8362.77
50.62	8435.02		50.62	8922.7		50.62	8615.64
50.64	8922.7		50.64	9103.32		50.64	9302.01
50.66	9121.38		50.66	9247.82		50.66	9572.94
50.68	8633.71		50.68	8760.14		50.68	9067.2
50.7	8796.27		50.7	8597.58		50.7	8615.64
50.72	9283.94		50.72	9013.01		50.72	9103.32
50.74	9067.2		50.74	9464.57		50.74	9265.88
50.76	9175.57		50.76	9085.26		50.76	8976.89
50.78	9103.32		50.78	8760.14		50.78	8850.45
50.8	8182.15		50.8	8579.52		50.8	8886.58
50.82	8976.89		50.82	9031.07		50.82	9157.51
50.84	9699.37		50.84	8651.77		50.84	8922.7
50.86	9356.19		50.86	8742.08		50.86	9410.38
50.88	9175.57		50.88	9103.32		50.88	9247.82
50.9	9320.07		50.9	8398.9		50.9	8958.83
50.92	8597.58		50.92	9302.01		50.92	8742.08
50.94	8633.71		50.94	8615.64		50.94	9103.32
50.96	8922.7		50.96	9320.07		50.96	9247.82
50.98	8976.89		50.98	8615.64		50.98	9464.57
51	8778.2		51	9392.32		51	9464.57
51.02	9518.75		51.02	9392.32		51.02	9049.14
51.04	9428.44		51.04	8705.96		51.04	9067.2
51.06	9879.99		51.06	8164.09		51.06	9428.44
51.08	9013.01		51.08	9302.01		51.08	8886.58
51.1	8868.51		51.1	9031.07		51.1	8760.14
51.12	9338.13		51.12	9681.31		51.12	8886.58
51.14	9320.07		51.14	9121.38		51.14	9464.57
51.16	9121.38		51.16	9049.14		51.16	9265.88
51.18	8507.27		51.18	8561.46		51.18	8994.95
51.2	9302.01		51.2	8362.77		51.2	9627.12
51.22	9121.38		51.22	8940.76		51.22	9717.43
51.24	9121.38		51.24	8904.64		51.24	8669.83
51.26	9356.19		51.26	8922.7		51.26	8850.45
51.28	8868.51		51.28	9356.19		51.28	9049.14
51.3	8904.64		51.3	9139.45		51.3	10421.9
51.32	9085.26		51.32	9157.51		51.32	9392.32
51.34	9410.38		51.34	8904.64		51.34	8742.08
51.36	9753.56		51.36	8958.83		51.36	9031.07
51.38	9464.57		51.38	8850.45		51.38	9735.5
51.4	9645.19		51.4	8922.7		51.4	9374.25
51.42	8705.96		51.42	8525.33		51.42	9609.06
51.44	9211.7		51.44	8669.83		51.44	9843.87
51.46	8976.89		51.46	8850.45		51.46	9627.12
51.48	9211.7		51.48	8976.89		51.48	9988.37
51.5	9229.76		51.5	9121.38		51.5	10205.1
51.52	9861.93		51.52	9121.38		51.52	9392.32
51.54	9446.5		51.54	8651.77		51.54	9699.37
51.56	8832.39		51.56	8380.84		51.56	9916.12
51.58	10060.6		51.58	8760.14		51.58	10331.5
51.6	9175.57		51.6	8435.02		51.6	10277.4
51.62	9320.07		51.62	9175.57		51.62	9699.37
51.64	9609.06		51.64	8416.96		51.64	9392.32
51.66	9428.44		51.66	8850.45		51.66	10548.3
51.68	9825.81		51.68	9392.32		51.68	9175.57
51.7	9265.88		51.7	9121.38		51.7	9879.99
51.72	9193.63		51.72	9627.12		51.72	10819.2
51.74	9554.88		51.74	8850.45		51.74	10421.9
51.76	8994.95		51.76	9482.63		51.76	9843.87
51.78	9139.45		51.78	9139.45		51.78	10566.4
51.8	9753.56		51.8	9518.75		51.8	10801.2
51.82	9356.19		51.82	9898.06		51.82	10566.4
51.84	8796.27		51.84	9374.25		51.84	11577.8
51.86	9771.62		51.86	10150.9		51.86	11216.6
51.88	9229.76		51.88	9428.44		51.88	12336.4
51.9	9663.25		51.9	9898.06		51.9	11794.6
51.92	9464.57		51.92	9338.13		51.92	12553.2
51.94	9916.12		51.94	9952.24		51.94	12679.6
51.96	8904.64		51.96	9193.63		51.96	13329.9
51.98	9663.25		51.98	9103.32		51.98	13022.8
52	9518.75		52	8796.27		52	13853.7
52.02	9825.81		52.02	10114.8		52.02	13835.6
52.04	9753.56		52.04	9753.56		52.04	14142.7
52.06	9717.43		52.06	9970.3		52.06	14774.8
52.08	9410.38		52.08	10169		52.08	15063.8
52.1	9410.38		52.1	9211.7		52.1	14341.3
52.12	9536.81		52.12	10132.9		52.12	15045.8
52.14	9825.81		52.14	9753.56		52.14	14774.8
52.16	10187.1		52.16	9663.25		52.16	15696
52.18	10150.9		52.18	9861.93		52.18	15118
52.2	10855.4		52.2	10223.2		52.2	15443.1
52.22	10566.4		52.22	10241.2		52.22	16888.1
52.24	10638.6		52.24	10692.8		52.24	16364.3
52.26	10548.3		52.26	9916.12		52.26	16924.2
52.28	10783.1		52.28	10385.7		52.28	16436.6
52.3	11072.1		52.3	10367.7		52.3	17014.5
52.32	11632		52.32	10367.7		52.32	17899.6
52.34	11270.8		52.34	9807.75		52.34	17791.2
52.36	11126.3		52.36	10060.6		52.36	17159
52.38	12553.2		52.38	11722.3		52.38	17339.7
52.4	12643.5		52.4	12101.6		52.4	18116.3
52.42	15388.9		52.42	10873.4		52.42	18911.1
52.44	15894.7		52.44	11668.1		52.44	19615.5
52.46	16906.2		52.46	13528.5		52.46	21584.3
52.48	20554.7		52.48	12264.2		52.48	23462.7
52.5	21313.3		52.5	12950.6		52.5	22704.1
52.52	19796.1		52.52	12318.4		52.52	25016.1
52.54	18766.6		52.54	12860.2		52.54	23462.7
52.56	16815.9		52.56	13311.8		52.56	21223
52.58	17231.3		52.58	13582.7		52.58	19778.1
52.6	18260.8		52.6	13058.9		52.6	19561.3
52.62	17737		52.62	13492.4		52.62	19507.1
52.64	19687.7		52.64	14738.7		52.64	20265.7
52.66	18080.2		52.66	14106.5		52.66	19543.2
52.68	18026		52.68	16328.2		52.68	19037.5
52.7	18188.6		52.7	14233		52.7	18297
52.72	18062.1		52.72	15515.4		52.72	16418.5
52.74	17393.8		52.74	15750.2		52.74	17303.5
52.76	18929.1		52.76	17122.9		52.76	14792.9
52.78	19687.7		52.78	16617.2		52.78	15533.4
52.8	20807.6		52.8	17430		52.8	16364.3
52.82	21132.7		52.82	18585.9		52.82	16852
52.84	22758.3		52.84	18856.9		52.84	17050.7
52.86	22649.9		52.86	19904.5		52.86	17989.9
52.88	22686.1		52.88	20789.5		52.88	19127.8
52.9	24492.3		52.9	21114.7		52.9	19597.4
52.92	25214.8		52.92	21150.8		52.92	21855.2
52.94	26009.5		52.94	20771.5		52.94	22758.3
52.96	25016.1		52.96	21801		52.96	23697.5
52.98	26587.5		52.98	22324.8		52.98	24347.8
53	26063.7		53	21096.6		53	25359.3
53.02	26226.2		53.02	21096.6		53.02	25612.1
53.04	25250.9		53.04	21494		53.04	24889.6
53.06	24293.6		53.06	20753.4		53.06	21530.1
53.08	24347.8		53.08	21078.5		53.08	19723.9
53.1	23191.8		53.1	19760		53.1	18369.2
53.12	22487.4		53.12	19760		53.12	17267.4
53.14	21078.5		53.14	18784.6		53.14	16346.2
53.16	20030.9		53.16	18947.2		53.16	16418.5
53.18	19922.5		53.18	17935.7		53.18	15136.1
53.2	19055.6		53.2	17484.2		53.2	14341.3
53.22	17213.2		53.22	16563		53.22	13185.4
53.24	16274		53.24	16833.9		53.24	12173.9
53.26	15876.6		53.26	16526.9		53.26	11812.6
53.28	14558.1		53.28	17195.2		53.28	11541.7
53.3	15298.6		53.3	16382.4		53.3	11903
53.32	13871.7		53.32	16255.9		53.32	10909.5
53.34	13492.4		53.34	15515.4		53.34	11559.8
53.36	11776.5		53.36	14919.3		53.36	11288.8
53.38	12607.4		53.38	15551.5		53.38	11577.8
53.4	11704.3		53.4	15154.1		53.4	12191.9
53.42	11794.6		53.42	16255.9		53.42	12480.9
53.44	10747		53.44	15045.8		53.44	12426.8
53.46	11198.5		53.46	15858.6		53.46	13022.8
53.48	11162.4		53.48	15750.2		53.48	13474.4
53.5	10512.2		53.5	16183.7		53.5	13420.2
53.52	10439.9		53.52	15190.3		53.52	13257.6
53.54	10674.7		53.54	15985		53.54	13745.3
53.56	10367.7		53.56	15370.9		53.56	14612.3
53.58	9934.18		53.58	16472.7		53.58	15443.1
53.6	9843.87		53.6	16689.4		53.6	15948.9
53.62	9825.81		53.62	15388.9		53.62	15786.3
53.64	9879.99		53.64	16671.4		53.64	16021.1
53.66	10150.9		53.66	15298.6		53.66	15677.9
53.68	9139.45		53.68	16436.6		53.68	17448
53.7	9193.63		53.7	16653.3		53.7	16906.2
53.72	9536.81		53.72	15677.9		53.72	18893
53.74	8940.76		53.74	16833.9		53.74	19037.5
53.76	9157.51		53.76	16761.7		53.76	19561.3
53.78	8254.4		53.78	15894.7		53.78	20229.6
53.8	9356.19		53.8	17267.4		53.8	19200.1
53.82	9067.2		53.82	17086.8		53.82	20645
53.84	9283.94		53.84	18026		53.84	20825.7
53.86	9103.32		53.86	16761.7		53.86	21873.3
53.88	9085.26		53.88	16111.4		53.88	21855.2
53.9	8380.84		53.9	16779.7		53.9	21909.4
53.92	8940.76		53.92	17339.7		53.92	21060.5
53.94	8416.96		53.94	17881.5		53.94	22704.1
53.96	8958.83		53.96	17321.6		53.96	22198.4
53.98	8724.02		53.98	17014.5		53.98	20572.8
54	8886.58		54	17700.9		54	21277.2
54.02	8832.39		54.02	16815.9		54.02	20699.2
54.04	9013.01		54.04	17520.3		54.04	20428.3
54.06	9121.38		54.06	17935.7		54.06	20175.4
54.08	8579.52		54.08	17195.2		54.08	19579.4
54.1	8561.46		54.1	17610.6		54.1	18838.8
54.12	8850.45		54.12	17104.9		54.12	19543.2
54.14	8705.96		54.14	17917.7		54.14	18116.3
54.16	8290.53		54.16	17809.3		54.16	18026
54.18	8362.77		54.18	17682.8		54.18	16797.8
54.2	8687.89		54.2	17393.8		54.2	16003.1
54.22	8236.34		54.22	17177.1		54.22	16689.4
54.24	8778.2		54.24	16906.2		54.24	16563
54.26	8669.83		54.26	17520.3		54.26	16707.5
54.28	8525.33		54.28	18134.4		54.28	16165.6
54.3	7929.28		54.3	17628.7		54.3	15208.3
54.32	7929.28		54.32	17484.2		54.32	14756.8
54.34	8453.08		54.34	16978.4		54.34	15461.2
54.36	8200.21		54.36	17863.5		54.36	14233
54.38	8344.71		54.38	16960.4		54.38	14269.1
54.4	9139.45		54.4	17159		54.4	13456.3
54.42	8091.84		54.42	17809.3		54.42	14034.3
54.44	8994.95		54.44	17646.7		54.44	13058.9
54.46	8326.65		54.46	18315		54.46	13582.7
54.48	8308.59		54.48	16924.2		54.48	13944
54.5	8633.71		54.5	17827.3		54.5	13582.7
54.52	8037.66		54.52	17177.1		54.52	13618.9
54.54	7549.98		54.54	16924.2		54.54	14576.2
54.56	8543.4		54.56	17104.9		54.56	13727.2
54.58	8019.59		54.58	17249.3		54.58	13239.6
54.6	7730.6		54.6	16454.6		54.6	13600.8
54.62	8019.59		54.62	17538.3		54.62	14214.9
54.64	8109.9		54.64	17430		54.64	14503.9
54.66	8326.65		54.66	17321.6		54.66	14070.4
54.68	8109.9		54.68	17267.4		54.68	14811
54.7	7893.16		54.7	16201.7		54.7	13980.1
54.72	8218.28		54.72	17935.7		54.72	15768.3
54.74	8073.78		54.74	17791.2		54.74	14540
54.76	7820.91		54.76	17249.3		54.76	15623.8
54.78	7748.66		54.78	16472.7		54.78	15948.9
54.8	7622.23		54.8	17068.7		54.8	16129.5
54.82	7857.03		54.82	16960.4		54.82	16057.2
54.84	7315.17		54.84	16815.9		54.84	16761.7
54.86	7802.85		54.86	17953.8		54.86	17267.4
54.88	8489.21		54.88	16563		54.88	18044.1
54.9	7911.22		54.9	16978.4		54.9	18170.5
54.92	7748.66		54.92	17682.8		54.92	18567.9
54.94	8344.71		54.94	15930.8		54.94	19109.8
54.96	8308.59		54.96	16960.4		54.96	19489.1
54.98	8326.65		54.98	17068.7		54.98	21024.3
55	7947.34		55	16310.1		55	19796.1
55.02	8164.09		55.02	16906.2		55.02	20392.2
55.04	7947.34		55.04	16382.4		55.04	20139.3
55.06	7766.72		55.06	16400.4		55.06	20663.1
55.08	8182.15		55.08	16274		55.08	20771.5
55.1	8073.78		55.1	15732.1		55.1	21548.1
55.12	8146.03		55.12	15461.2		55.12	20121.2
55.14	7802.85		55.14	15479.3		55.14	21150.8
55.16	7387.42		55.16	15443.1		55.16	19760
55.18	7315.17		55.18	15533.4		55.18	19507.1
55.2	7134.55		55.2	16255.9		55.2	19073.6
55.22	7748.66		55.22	15172.2		55.22	17863.5
55.24	7531.92		55.24	16093.4		55.24	17682.8
55.26	7965.41		55.26	15298.6		55.26	17700.9
55.28	7802.85		55.28	14485.8		55.28	16779.7
55.3	7748.66		55.3	15136.1		55.3	16454.6
55.32	7495.79		55.32	15063.8		55.32	16328.2
55.34	7911.22		55.34	14395.5		55.34	15985
55.36	7676.41		55.36	14142.7		55.36	15714.1
55.38	7513.85		55.38	14937.4		55.38	15804.4
55.4	7297.11		55.4	14449.7		55.4	14666.5
55.42	7893.16		55.42	13221.5		55.42	13709.2
55.44	6845.55		55.44	13293.7		55.44	14359.4
55.46	8109.9		55.46	13329.9		55.46	12101.6
55.48	7875.1		55.48	13871.7		55.48	13275.7
55.5	7640.29		55.5	14341.3		55.5	12264.2
55.52	7604.16		55.52	13239.6		55.52	11939.1
55.54	7838.97		55.54	13077		55.54	11939.1
55.56	8019.59		55.56	13510.5		55.56	11361.1
55.58	7911.22		55.58	13239.6		55.58	11614
55.6	7152.61		55.6	13293.7		55.6	11686.2
55.62	7224.86		55.62	12751.9		55.62	10909.5
55.64	7242.92		55.64	12444.8		55.64	11036
55.66	7838.97		55.66	12697.7		55.66	10223.2
55.68	8182.15		55.68	11975.2		55.68	10458
55.7	8073.78		55.7	12336.4		55.7	10150.9
55.72	7513.85		55.72	12029.4		55.72	9879.99
55.74	7387.42		55.74	11884.9		55.74	9934.18
55.76	7279.05		55.76	11686.2		55.76	9627.12
55.78	7495.79		55.78	11595.9		55.78	10241.2
55.8	6881.68		55.8	10927.6		55.8	9482.63
55.82	7297.11		55.82	11126.3		55.82	8976.89
55.84	8055.72		55.84	10909.5		55.84	8651.77
55.86	7297.11		55.86	11523.6		55.86	9645.19
55.88	7676.41		55.88	10548.3		55.88	9374.25
55.9	7983.47		55.9	10548.3		55.9	9482.63
55.92	7640.29		55.92	10765		55.92	9392.32
55.94	7586.1		55.94	9970.3		55.94	9825.81
55.96	8019.59		55.96	10566.4		55.96	8290.53
55.98	7640.29		55.98	9988.37		55.98	8705.96
56	8272.46		56	10169		56	9103.32
56.02	7351.29		56.02	10566.4		56.02	9699.37
56.04	8037.66		56.04	11469.5		56.04	8976.89
56.06	8597.58		56.06	10530.2		56.06	9139.45
56.08	7459.67		56.08	9500.69		56.08	8832.39
56.1	7188.73		56.1	10096.7		56.1	8958.83
56.12	7784.79		56.12	9627.12		56.12	8814.33
56.14	7531.92		56.14	9627.12		56.14	8055.72
56.16	7712.54		56.16	9536.81		56.16	8669.83
56.18	8019.59		56.18	9500.69		56.18	9085.26
56.2	7676.41		56.2	9699.37		56.2	8940.76
56.22	7911.22		56.22	9952.24		56.22	9085.26
56.24	7568.04		56.24	9825.81		56.24	8651.77
56.26	7766.72		56.26	9554.88		56.26	8416.96
56.28	6719.12		56.28	9085.26		56.28	8597.58
56.3	7983.47		56.3	9518.75		56.3	8760.14
56.32	7098.42		56.32	9247.82		56.32	8687.89
56.34	7279.05		56.34	9735.5		56.34	8362.77
56.36	7604.16		56.36	9663.25		56.36	8109.9
56.38	7857.03		56.38	9175.57		56.38	8994.95
56.4	8218.28		56.4	9031.07		56.4	8904.64
56.42	7875.1		56.42	8868.51		56.42	8489.21
56.44	7116.49		56.44	9103.32		56.44	8254.4
56.46	7188.73		56.46	8543.4		56.46	8037.66
56.48	7387.42		56.48	8471.15		56.48	8055.72
56.5	7297.11		56.5	9031.07		56.5	8597.58
56.52	8164.09		56.52	8218.28		56.52	8471.15
56.54	7351.29		56.54	8254.4		56.54	8507.27
56.56	7441.6		56.56	8344.71		56.56	8525.33
56.58	8272.46		56.58	8796.27		56.58	8272.46
56.6	7929.28		56.6	8904.64		56.6	8868.51
56.62	7549.98		56.62	8886.58		56.62	8182.15
56.64	7459.67		56.64	8760.14		56.64	8272.46
56.66	7495.79		56.66	9031.07		56.66	8254.4
56.68	7712.54		56.68	8904.64		56.68	8127.97
56.7	7333.23		56.7	9121.38		56.7	8489.21
56.72	6863.62		56.72	8146.03		56.72	8886.58
56.74	7405.48		56.74	8651.77		56.74	8850.45
56.76	7134.55		56.76	8073.78		56.76	8398.9
56.78	7152.61		56.78	8272.46		56.78	7929.28
56.8	6538.5		56.8	8272.46		56.8	7369.36
56.82	7080.36		56.82	8796.27		56.82	7857.03
56.84	7549.98		56.84	8127.97		56.84	8326.65
56.86	7170.67		56.86	8435.02		56.86	8796.27
56.88	7459.67		56.88	7947.34		56.88	8489.21
56.9	8073.78		56.9	8543.4		56.9	8200.21
56.92	7369.36		56.92	9229.76		56.92	8435.02
56.94	7712.54		56.94	8218.28		56.94	8290.53
56.96	7026.18		56.96	8073.78		56.96	7495.79
56.98	6953.93		56.98	8597.58		56.98	8380.84
57	7423.54		57	8127.97		57	8615.64
57.02	7965.41		57.02	8814.33		57.02	8525.33
57.04	7351.29		57.04	7875.1		57.04	8254.4
57.06	7947.34		57.06	8218.28		57.06	8073.78
57.08	7820.91		57.08	8164.09		57.08	8525.33
57.1	8091.84		57.1	7820.91		57.1	8091.84
57.12	7513.85		57.12	8001.53		57.12	8146.03
57.14	7784.79		57.14	8146.03		57.14	7820.91
57.16	8019.59		57.16	8633.71		57.16	7658.35
57.18	7947.34		57.18	8109.9		57.18	8687.89
57.2	7694.47		57.2	8344.71		57.2	9428.44
57.22	8579.52		57.22	8435.02		57.22	9139.45
57.24	8507.27		57.24	7369.36		57.24	8290.53
57.26	8651.77		57.26	8001.53		57.26	8760.14
57.28	8561.46		57.28	8651.77		57.28	8579.52
57.3	9518.75		57.3	8633.71		57.3	9247.82
57.32	9157.51		57.32	8705.96		57.32	9572.94
57.34	10584.4		57.34	9879.99		57.34	10819.2
57.36	12354.5		57.36	9735.5		57.36	11830.7
57.38	15659.9		57.38	9302.01		57.38	13727.2
57.4	18622.1		57.4	9302.01		57.4	16147.6
57.42	23589.2		57.42	11054		57.42	19741.9
57.44	28140.8		57.44	11288.8		57.44	27057.1
57.46	27815.7		57.46	10006.4		57.46	29495.5
57.48	21692.6		57.48	9392.32		57.48	30777.9
57.5	17086.8		57.5	8904.64		57.5	24546.5
57.52	13655		57.52	9338.13		57.52	18983.3
57.54	13131.2		57.54	8760.14		57.54	14774.8
57.56	14973.5		57.56	9717.43		57.56	14269.1
57.58	15750.2		57.58	9320.07		57.58	16364.3
57.6	17592.5		57.6	9121.38		57.6	17628.7
57.62	17375.8		57.62	8832.39		57.62	18116.3
57.64	13925.9		57.64	8200.21		57.64	17971.8
57.66	10566.4		57.66	8525.33		57.66	15100
57.68	9121.38		57.68	8272.46		57.68	11866.8
57.7	8127.97		57.7	8308.59		57.7	10710.9
57.72	8489.21		57.72	8416.96		57.72	9338.13
57.74	7568.04		57.74	8615.64		57.74	9500.69
57.76	7730.6		57.76	7893.16		57.76	8272.46
57.78	8037.66		57.78	7929.28		57.78	8290.53
57.8	7008.11		57.8	7694.47		57.8	9013.01
57.82	7134.55		57.82	8127.97		57.82	8290.53
57.84	7423.54		57.84	7784.79		57.84	7748.66
57.86	7279.05		57.86	7477.73		57.86	7893.16
57.88	7658.35		57.88	7604.16		57.88	8109.9
57.9	7694.47		57.9	7531.92		57.9	8453.08
57.92	7947.34		57.92	7387.42		57.92	7820.91
57.94	7712.54		57.94	7947.34		57.94	8254.4
57.96	7080.36		57.96	7531.92		57.96	8146.03
57.98	7983.47		57.98	8001.53		57.98	8416.96
58	7044.24		58	7351.29		58	8236.34
58.02	7188.73		58.02	7531.92		58.02	8109.9
58.04	6953.93		58.04	8380.84		58.04	8507.27
58.06	7008.11		58.06	7224.86		58.06	7279.05
58.08	7062.3		58.08	7297.11		58.08	7351.29
58.1	7857.03		58.1	7929.28		58.1	6990.05
58.12	6881.68		58.12	7369.36		58.12	7766.72
58.14	7893.16		58.14	7802.85		58.14	7549.98
58.16	7242.92		58.16	7604.16		58.16	7568.04
58.18	7152.61		58.18	7459.67		58.18	7459.67
58.2	7206.8		58.2	7224.86		58.2	8109.9
58.22	6917.8		58.22	7622.23		58.22	7441.6
58.24	7206.8		58.24	8091.84		58.24	8453.08
58.26	6881.68		58.26	7116.49		58.26	7676.41
58.28	7459.67		58.28	7279.05		58.28	7315.17
58.3	6971.99		58.3	6935.86		58.3	7965.41
58.32	6971.99		58.32	7531.92		58.32	7423.54
58.34	7676.41		58.34	7676.41		58.34	8037.66
58.36	6827.49		58.36	7405.48		58.36	8091.84
58.38	7676.41		58.38	8073.78		58.38	6971.99
58.4	6755.24		58.4	8254.4		58.4	6773.31
58.42	7062.3		58.42	7369.36		58.42	7477.73
58.44	7008.11		58.44	7604.16		58.44	7983.47
58.46	7387.42		58.46	7351.29		58.46	7333.23
58.48	6556.56		58.48	7838.97		58.48	7477.73
58.5	6809.43		58.5	7260.98		58.5	7568.04
58.52	7008.11		58.52	7441.6		58.52	7947.34
58.54	7044.24		58.54	7477.73		58.54	7549.98
58.56	7188.73		58.56	7116.49		58.56	7911.22
58.58	7405.48		58.58	7549.98		58.58	7477.73
58.6	6466.25		58.6	7586.1		58.6	7477.73
58.62	7459.67		58.62	7568.04		58.62	7658.35
58.64	7026.18		58.64	7965.41		58.64	7333.23
58.66	6574.62		58.66	7838.97		58.66	7586.1
58.68	7026.18		58.68	7405.48		58.68	7694.47
58.7	6159.19		58.7	7423.54		58.7	7640.29
58.72	6556.56		58.72	7279.05		58.72	7911.22
58.74	6881.68		58.74	7604.16		58.74	7477.73
58.76	6466.25		58.76	7766.72		58.76	7315.17
58.78	6917.8		58.78	7423.54		58.78	7965.41
58.8	7423.54		58.8	7441.6		58.8	7784.79
58.82	6899.74		58.82	7279.05		58.82	8091.84
58.84	7622.23		58.84	7279.05		58.84	7008.11
58.86	7586.1		58.86	7297.11		58.86	7260.98
58.88	7351.29		58.88	7423.54		58.88	6556.56
58.9	6682.99		58.9	7875.1		58.9	6971.99
58.92	6610.75		58.92	7315.17		58.92	6881.68
58.94	6935.86		58.94	7965.41		58.94	7297.11
58.96	7044.24		58.96	7333.23		58.96	7260.98
58.98	6755.24		58.98	6935.86		58.98	8200.21
59	7315.17		59	6809.43		59	7116.49
59.02	6990.05		59.02	7875.1		59.02	7333.23
59.04	7134.55		59.04	7802.85		59.04	7820.91
59.06	7441.6		59.06	7080.36		59.06	7766.72
59.08	5852.14		59.08	7694.47		59.08	7116.49
59.1	6863.62		59.1	7549.98		59.1	7206.8
59.12	7838.97		59.12	7423.54		59.12	7224.86
59.14	6917.8		59.14	7080.36		59.14	7477.73
59.16	7242.92		59.16	7369.36		59.16	8127.97
59.18	6646.87		59.18	7766.72		59.18	8308.59
59.2	7423.54		59.2	7513.85		59.2	7405.48
59.22	7098.42		59.22	7694.47		59.22	7658.35
59.24	6773.31		59.24	7568.04		59.24	7351.29
59.26	7495.79		59.26	7712.54		59.26	7206.8
59.28	7441.6		59.28	7983.47		59.28	7242.92
59.3	7116.49		59.3	7604.16		59.3	7008.11
59.32	6719.12		59.32	7152.61		59.32	8001.53
59.34	7712.54		59.34	7676.41		59.34	7857.03
59.36	6737.18		59.36	7351.29		59.36	7965.41
59.38	6448.19		59.38	7549.98		59.38	7116.49
59.4	7586.1		59.4	7242.92		59.4	7640.29
59.42	6917.8		59.42	7260.98		59.42	7062.3
59.44	7188.73		59.44	7748.66		59.44	7152.61
59.46	6935.86		59.46	6845.55		59.46	7242.92
59.48	6556.56		59.48	7062.3		59.48	7441.6
59.5	6249.5		59.5	7170.67		59.5	8091.84
59.52	6845.55		59.52	7152.61		59.52	8308.59
59.54	6737.18		59.54	6990.05		59.54	7676.41
59.56	7080.36		59.56	6917.8		59.56	7820.91
59.58	7387.42		59.58	6917.8		59.58	7820.91
59.6	7188.73		59.6	7242.92		59.6	7026.18
59.62	6809.43		59.62	8037.66		59.62	7405.48
59.64	7694.47		59.64	7549.98		59.64	7929.28
59.66	7026.18		59.66	7477.73		59.66	7893.16
59.68	6971.99		59.68	7279.05		59.68	7893.16
59.7	6971.99		59.7	7026.18		59.7	8073.78
59.72	6610.75		59.72	6935.86		59.72	7622.23
59.74	7784.79		59.74	7531.92		59.74	7206.8
59.76	6881.68		59.76	7730.6		59.76	7748.66
59.78	6574.62		59.78	7441.6		59.78	7495.79
59.8	6610.75		59.8	7098.42		59.8	8109.9
59.82	7279.05		59.82	7459.67		59.82	7333.23
59.84	7044.24		59.84	7477.73		59.84	7495.79
59.86	6935.86		59.86	7477.73		59.86	8489.21
59.88	7513.85		59.88	7260.98		59.88	7459.67
59.9	6538.5		59.9	7297.11		59.9	7495.79
59.92	6953.93		59.92	7802.85		59.92	8001.53
59.94	6592.68		59.94	7568.04		59.94	7369.36
59.96	6664.93		59.96	7315.17		59.96	7080.36
[truncated: 1,002 more rows]

## Sheet: Fig.2b-d
Ti: O 1s			Ti: C 1s			Ti: Ti 2p			TiO2/Ti: O 1s			TiO2/Ti: C 1s			TiO2/Ti: Ti 2p			TiO2/Ti-O: O 1s			TiO2/Ti-O: C 1s			TiO2/Ti-O: Ti 2p
543	5851.44		298	983.667		469	3972.89		543	7057.44		298	1008.22		469	4073.56		543	7231		298	971.333		469	3962.44
542.875	5864.11		297.875	948.444		468.875	3951.56		542.875	7102		297.875	1008.11		468.875	4010.89		542.875	7219.56		297.875	964.889		468.875	3877.56
542.75	5837.67		297.75	961.778		468.75	3926.89		542.75	7156.78		297.75	1014.33		468.75	3895.33		542.75	7208.11		297.75	961.778		468.75	3825.33
542.625	5847.22		297.625	965		468.625	3906.44		542.625	7074.22		297.625	995.111		468.625	3860.89		542.625	7154.44		297.625	955		468.625	3779.33
542.5	5866.78		297.5	962		468.5	3866.89		542.5	7102.56		297.5	1004.44		468.5	3813.33		542.5	7126.44		297.5	964.333		468.5	3726.22
542.375	5796.44		297.375	953.889		468.375	3875.33		542.375	7069.56		297.375	1020.44		468.375	3786.22		542.375	7151.11		297.375	972.778		468.375	3679.11
542.25	5843.33		297.25	947.444		468.25	3838		542.25	7069.33		297.25	1007.11		468.25	3705.56		542.25	7017.33		297.25	957.444		468.25	3660.22
542.125	5833.11		297.125	967.667		468.125	3892.89		542.125	7066.56		297.125	995.333		468.125	3752		542.125	7098.44		297.125	949.556		468.125	3662.44
542	5793.67		297	947.556		468	3774		542	7049.89		297	999.778		468	3671.33		542	7095.67		297	941.222		468	3585.11
541.875	5816.56		296.875	945.667		467.875	3743.33		541.875	7010.78		296.875	1020.44		467.875	3642.67		541.875	7088.44		296.875	943.444		467.875	3560.22
541.75	5766.22		296.75	938.333		467.75	3829.56		541.75	7017.67		296.75	993.889		467.75	3694.44		541.75	7081.78		296.75	951.333		467.75	3536.44
541.625	5789.67		296.625	975.778		467.625	3885.33		541.625	6991.22		296.625	1005.11		467.625	3629.56		541.625	7061.22		296.625	957.778		467.625	3545.33
541.5	5726.44		296.5	954.889		467.5	3850.67		541.5	7011.67		296.5	998.889		467.5	3660.22		541.5	7062.67		296.5	930.556		467.5	3504.44
541.375	5758.44		296.375	969.889		467.375	3852.89		541.375	7004.33		296.375	988.444		467.375	3716.22		541.375	7001.78		296.375	949		467.375	3498.89
541.25	5747.33		296.25	931.667		467.25	3865.11		541.25	6991.56		296.25	1010		467.25	3700.67		541.25	6985.33		296.25	953.222		467.25	3455.33
541.125	5705.56		296.125	947.444		467.125	3878.44		541.125	6941.11		296.125	994.222		467.125	3736.89		541.125	7001.11		296.125	964.111		467.125	3533.11
541	5701.89		296	947.222		467	3957.56		541	6877.67		296	997.444		467	3686.89		541	6890.67		296	951.222		467	3522.67
540.875	5691		295.875	951.667		466.875	3908.22		540.875	6859		295.875	987.111		466.875	3762		540.875	6920.89		295.875	940.778		466.875	3558
540.75	5659		295.75	932.889		466.75	3980.67		540.75	6779.11		295.75	1001.78		466.75	3882		540.75	6822.67		295.75	959.889		466.75	3651.56
540.625	5598.56		295.625	941.333		466.625	3985.11		540.625	6699.78		295.625	987.778		466.625	3889.56		540.625	6812.89		295.625	946.222		466.625	3686.44
540.5	5603.89		295.5	946.556		466.5	4120.67		540.5	6706.89		295.5	984.667		466.5	4027.33		540.5	6783		295.5	946.111		466.5	3719.33
540.375	5597.44		295.375	944.222		466.375	4165.11		540.375	6684		295.375	1007.33		466.375	4087.56		540.375	6700.78		295.375	945.556		466.375	3863.78
540.25	5539.44		295.25	944.444		466.25	4263.33		540.25	6554.11		295.25	988.444		466.25	4217.33		540.25	6645.11		295.25	955.889		466.25	3956.44
540.125	5544.78		295.125	951.444		466.125	4291.11		540.125	6513.56		295.125	991.778		466.125	4338.89		540.125	6563.67		295.125	951.111		466.125	4106.89
540	5541.78		295	933.889		466	4478.44		540	6462.67		295	982.333		466	4499.78		540	6525.89		295	958.333		466	4236.22
539.875	5531.78		294.875	920.556		465.875	4617.78		539.875	6398.89		294.875	998.556		465.875	4705.78		539.875	6406.78		294.875	961.556		465.875	4436.67
539.75	5515.67		294.75	938.778		465.75	4791.11		539.75	6400.11		294.75	988.778		465.75	4919.11		539.75	6410.33		294.75	944.889		465.75	4637.11
539.625	5479.78		294.625	938.222		465.625	4967.78		539.625	6305.78		294.625	963		465.625	5159.11		539.625	6312		294.625	934.222		465.625	4773.33
539.5	5474.67		294.5	934.444		465.5	5125.78		539.5	6289.67		294.5	979.444		465.5	5520.22		539.5	6241.22		294.5	949.889		465.5	5099.78
539.375	5494		294.375	931.222		465.375	5259.11		539.375	6266.89		294.375	980.444		465.375	5895.33		539.375	6233.22		294.375	941.778		465.375	5461.33
539.25	5447.44		294.25	927		465.25	5560.89		539.25	6202.67		294.25	976.778		465.25	6307.56		539.25	6139.78		294.25	947.222		465.25	5850.44
539.125	5484.44		294.125	925		465.125	5727.78		539.125	6166.44		294.125	967.667		465.125	6826.44		539.125	6118.22		294.125	935.556		465.125	6261.33
539	5447.33		294	931.444		465	5868.22		539	6095.22		294	968.111		465	7501.11		539	6054.78		294	930.556		465	6810.89
538.875	5427.44		293.875	917.778		464.875	6034.67		538.875	6050		293.875	968		464.875	8062.89		538.875	6061.67		293.875	932.222		464.875	7332.89
538.75	5423.67		293.75	926.667		464.75	6080.67		538.75	6031.89		293.75	960.667		464.75	8694.44		538.75	6008.22		293.75	916.444		464.75	7966
538.625	5455.78		293.625	935.444		464.625	6132.89		538.625	6055.22		293.625	974.444		464.625	9182.67		538.625	6014.67		293.625	916.222		464.625	8514.89
538.5	5475.44		293.5	919.889		464.5	6239.11		538.5	6002.89		293.5	955.222		464.5	9692.44		538.5	5963.11		293.5	955.333		464.5	8984.89
538.375	5490.78		293.375	935.444		464.375	6127.78		538.375	5984.89		293.375	987.111		464.375	9973.78		538.375	5953.22		293.375	954.111		464.375	9461.33
538.25	5452.44		293.25	945.333		464.25	6091.11		538.25	5907.67		293.25	959.444		464.25	10208.9		538.25	5900.78		293.25	939.444		464.25	9884
538.125	5461.11		293.125	933.333		464.125	6015.56		538.125	5920.78		293.125	981.778		464.125	10223.1		538.125	5917.22		293.125	940.889		464.125	10070.2
538	5476.22		293	938.778		464	5936.89		538	5976.78		293	970.667		464	10102		538	5856.56		293	933.111		464	10039.8
537.875	5422.67		292.875	950.444		463.875	5757.56		537.875	5913.44		292.875	975.444		463.875	9922		537.875	5858.89		292.875	933.778		463.875	10078.2
537.75	5477		292.75	914.222		463.75	5633.33		537.75	5986.22		292.75	965.222		463.75	9596.22		537.75	5848.89		292.75	931.444		463.75	9929.78
537.625	5396.44		292.625	924		463.625	5545.11		537.625	5882.89		292.625	978.111		463.625	9200		537.625	5884.44		292.625	931.444		463.625	9499.33
537.5	5437.67		292.5	939.111		463.5	5348.44		537.5	5924.67		292.5	978.667		463.5	8614.67		537.5	5839.89		292.5	947.222		463.5	9062.67
537.375	5407.78		292.375	928.444		463.375	5172.22		537.375	5897.56		292.375	959.889		463.375	8010.44		537.375	5894.67		292.375	937		463.375	8486.22
537.25	5452.78		292.25	935.556		463.25	5065.33		537.25	5924		292.25	954.222		463.25	7357.78		537.25	5871.56		292.25	932.111		463.25	7957.78
537.125	5404.78		292.125	915.111		463.125	4919.78		537.125	5887.22		292.125	958.778		463.125	6793.78		537.125	5915.56		292.125	951.778		463.125	7319.33
537	5409.44		292	918.778		463	4811.11		537	5899.67		292	962.667		463	6240.44		537	5869.89		292	944.222		463	6633.33
536.875	5365.56		291.875	944.111		462.875	4780.67		536.875	5866.78		291.875	960.556		462.875	5730.89		536.875	5943.11		291.875	930.111		462.875	6070.22
536.75	5451.11		291.75	921.222		462.75	4646		536.75	5887.67		291.75	956.333		462.75	5200		536.75	5906.78		291.75	945.222		462.75	5539.78
536.625	5398.44		291.625	931.333		462.625	4607.78		536.625	5924.22		291.625	953.556		462.625	4820.22		536.625	5913.11		291.625	928.111		462.625	5142.44
536.5	5383.89		291.5	916.444		462.5	4612.44		536.5	5890.44		291.5	953.111		462.5	4503.33		536.5	5883.56		291.5	946		462.5	4631.56
536.375	5345.56		291.375	934.111		462.375	4566.44		536.375	5903.22		291.375	963.556		462.375	4160.67		536.375	5880.78		291.375	912.889		462.375	4375.56
536.25	5381.78		291.25	931		462.25	4527.11		536.25	5909.11		291.25	979.444		462.25	4058.67		536.25	5905.89		291.25	938		462.25	4066.44
536.125	5391		291.125	919.556		462.125	4587.11		536.125	5875.89		291.125	948		462.125	3771.56		536.125	5909.11		291.125	926.889		462.125	3903.78
536	5378		291	923.111		462	4489.78		536	5909.67		291	958.444		462	3667.33		536	5924.78		291	938.556		462	3730.44
535.875	5337		290.875	933.333		461.875	4532.22		535.875	5908.11		290.875	962.667		461.875	3555.56		535.875	5886.67		290.875	943.222		461.875	3586.67
535.75	5385		290.75	932.889		461.75	4543.11		535.75	5856.22		290.75	943.667		461.75	3473.56		535.75	5902.56		290.75	940.222		461.75	3512.67
535.625	5403.33		290.625	961.444		461.625	4488		535.625	5856.78		290.625	973.556		461.625	3363.33		535.625	5906.33		290.625	953.444		461.625	3381.56
535.5	5395.56		290.5	951		461.5	4586		535.5	5902.89		290.5	985.444		461.5	3343.11		535.5	5904.89		290.5	937.111		461.5	3339.78
535.375	5359.33		290.375	965.778		461.375	4673.33		535.375	5864.67		290.375	953.667		461.375	3297.78		535.375	5865.11		290.375	938.222		461.375	3306.67
535.25	5374.67		290.25	962		461.25	4704.67		535.25	5865.11		290.25	973.333		461.25	3249.33		535.25	5905.22		290.25	943.333		461.25	3244
535.125	5410.11		290.125	1029.33		461.125	4803.78		535.125	5762.67		290.125	984.889		461.125	3290.89		535.125	5910.33		290.125	930.222		461.125	3258.22
535	5408.11		290	1009		461	4717.33		535	5732		290	993.556		461	3325.56		535	5852.56		290	943.222		461	3288.67
534.875	5379.22		289.875	1061.22		460.875	4661.56		534.875	5772.22		289.875	1010.44		460.875	3336.22		534.875	5780.33		289.875	952.111		460.875	3295.11
534.75	5406.33		289.75	1069.67		460.75	4743.56		534.75	5728.89		289.75	1023.33		460.75	3303.78		534.75	5762.33		289.75	962.778		460.75	3311.11
534.625	5435.11		289.625	1081.33		460.625	4711.33		534.625	5666.44		289.625	1042		460.625	3408.67		534.625	5752.78		289.625	981.889		460.625	3414.89
534.5	5491.56		289.5	1143.89		460.5	4693.33		534.5	5707		289.5	1076.44		460.5	3470.22		534.5	5715.44		289.5	982.444		460.5	3364
534.375	5466.67		289.375	1145		460.375	4728.22		534.375	5640.11		289.375	1115.67		460.375	3558.89		534.375	5668		289.375	1016.67		460.375	3515.11
534.25	5507.44		289.25	1186.78		460.25	4775.56		534.25	5670.11		289.25	1139.22		460.25	3607.78		534.25	5632.78		289.25	1044.11		460.25	3573.11
534.125	5583.11		289.125	1172.33		460.125	4941.56		534.125	5621.11		289.125	1197.22		460.125	3810.44		534.125	5628.89		289.125	1075.89		460.125	3692.22
534	5605.89		289	1184.11		460	5202.44		534	5611		289	1233.22		460	3878.89		534	5561.78		289	1114.67		460	3767.11
533.875	5732.22		288.875	1174		459.875	5601.78		533.875	5669.78		288.875	1248.67		459.875	4145.11		533.875	5583.11		288.875	1143.33		459.875	3942.67
533.75	5737		288.75	1134.44		459.75	6030.89		533.75	5629.56		288.75	1310		459.75	4398		533.75	5518.56		288.75	1172.44		459.75	4144.44
533.625	5915.33		288.625	1124		459.625	6763.78		533.625	5709.33		288.625	1305.11		459.625	4859.11		533.625	5589.22		288.625	1199.11		459.625	4446.89
533.5	5982.56		288.5	1107.22		459.5	7623.78		533.5	5704.89		288.5	1302.22		459.5	5535.78		533.5	5578.78		288.5	1216.78		459.5	4888.67
533.375	6107		288.375	1093		459.375	8535.78		533.375	5760.33		288.375	1300.11		459.375	6650.89		533.375	5591.22		288.375	1219.67		459.375	5511.33
533.25	6252.44		288.25	1095.67		459.25	9543.56		533.25	5825.33		288.25	1285.33		459.25	8240.22		533.25	5657.33		288.25	1206.44		459.25	6605.33
533.125	6342.78		288.125	1089.33		459.125	10322.7		533.125	5924.22		288.125	1245.78		459.125	10512.4		533.125	5682.11		288.125	1176		459.125	8148.89
533	6543.22		288	1090		459	11150.7		533	6094.11		288	1190.22		459	13496.9		533	5714.89		288	1168.67		459	10334.9
532.875	6724.67		287.875	1082.11		458.875	11332.9		532.875	6152.56		287.875	1171.78		458.875	16992.2		532.875	5781.22		287.875	1166.33		458.875	13202
532.75	6914.22		287.75	1096.11		458.75	11330.2		532.75	6397.11		287.75	1131		458.75	20761.1		532.75	5879.56		287.75	1094.11		458.75	16852.4
532.625	7148.89		287.625	1116.67		458.625	10892		532.625	6536.22		287.625	1082.11		458.625	24590.4		532.625	5983.56		287.625	1094		458.625	20562.7
532.5	7317.56		287.5	1145.44		458.5	10123.6		532.5	6799.11		287.5	1056.67		458.5	26954		532.5	6132.33		287.5	1045.22		458.5	23979.8
532.375	7542		287.375	1157.89		458.375	9228.89		532.375	6962.22		287.375	1046.44		458.375	27992		532.375	6321.22		287.375	1041.22		458.375	26828
532.25	7781.67		287.25	1212.11		458.25	8211.33		532.25	7248.11		287.25	1047.33		458.25	26597.6		532.25	6425.56		287.25	1033.11		458.25	27945.3
532.125	7960.44		287.125	1249.33		458.125	7516.67		532.125	7521.33		287.125	1060.22		458.125	24011.8		532.125	6689.22		287.125	1017.56		458.125	27209.8
532	8171.44		287	1322.11		458	6804.89		532	7849.78		287	1072.89		458	20059.6		532	6904.44		287	1024.44		458	24334.9
531.875	8314.33		286.875	1354.22		457.875	6263.11		531.875	8157.67		286.875	1112.56		457.875	15972.9		531.875	7141.44		286.875	1029.78		457.875	20372.7
531.75	8601		286.75	1442.11		457.75	5849.11		531.75	8438.56		286.75	1124.78		457.75	12075.8		531.75	7399.33		286.75	1058.89		457.75	15987.8
531.625	8825.22		286.625	1513.44		457.625	5632.44		531.625	8728.67		286.625	1151.56		457.625	9013.11		531.625	7633		286.625	1086.78		457.625	12057.1
531.5	9136.78		286.5	1612.22		457.5	5410.89		531.5	9076.89		286.5	1227.33		457.5	6712.22		531.5	7848.56		286.5	1129.22		457.5	8786.22
531.375	9528.44		286.375	1762.11		457.375	5198.22		531.375	9364.44		286.375	1278		457.375	5164.67		531.375	8093.22		286.375	1158.67		457.375	6368.89
531.25	10100.2		286.25	1927.22		457.25	5050.44		531.25	9704.67		286.25	1322.56		457.25	4099.78		531.25	8340.78		286.25	1204.56		457.25	4834
531.125	10824.8		286.125	2160		457.125	4961.78		531.125	10083.4		286.125	1419.11		457.125	3297.33		531.125	8500.78		286.125	1277.78		457.125	3778.89
531	11551		286	2424.33		457	4860.44		531	10645.6		286	1461.44		457	2821.78		531	8797.11		286	1314.22		457	3138.67
530.875	12473.4		285.875	2734.56		456.875	4744.44		530.875	11237		285.875	1547.89		456.875	2534.89		530.875	9251.44		285.875	1368.11		456.875	2665.33
530.75	13319.6		285.75	3077.78		456.75	4672.44		530.75	12189.7		285.75	1585.33		456.75	2242.89		530.75	9791.11		285.75	1420		456.75	2386.22
530.625	14065.7		285.625	3515.89		456.625	4599.78		530.625	13439.2		285.625	1702.22		456.625	2060.89		530.625	10631		285.625	1506.44		456.625	2160.22
530.5	14467		285.5	3804		456.5	4497.33		530.5	15178.2		285.5	1812.67		456.5	1951.56		530.5	11874.6		285.5	1607.56		456.5	2014.22
530.375	14691.6		285.375	4059.67		456.375	4473.78		530.375	17450		285.375	1964.56		456.375	1754.44		530.375	13540.9		285.375	1718.56		456.375	1816
530.25	14370.7		285.25	4209.56		456.25	4406		530.25	20184.8		285.25	2216.11		456.25	1646.22		530.25	15834.8		285.25	1893.78		456.25	1722.44
530.125	13794.1		285.125	4132.44		456.125	4417.33		530.125	23070.4		285.125	2415.89		456.125	1520.44		530.125	18533.9		285.125	2076.33		456.125	1622
530	12817.6		285	3954.67		456	4336.44		530	26144.4		285	2672.67		456	1426.22		530	21611.9		285	2310.67		456	1514.89
529.875	11663.9		284.875	3675.22		455.875	4351.78		529.875	28640.2		284.875	2916.89		455.875	1372.22		529.875	24943.8		284.875	2514.33		455.875	1407.33
529.75	10397.3		284.75	3316.11		455.75	4282.44		529.75	30151.6		284.75	3144.11		455.75	1285.11		529.75	27943.2		284.75	2717.56		455.75	1324
529.625	9227.67		284.625	2933.67		455.625	4356.22		529.625	30585.4		284.625	3276		455.625	1258.22		529.625	29937.6		284.625	2921.67		455.625	1274.22
529.5	8207.44		284.5	2489.11		455.5	4335.11		529.5	29374		284.5	3412.78		455.5	1211.56		529.5	30985.2		284.5	3034.22		455.5	1214
529.375	7292.56		284.375	2147		455.375	4300		529.375	27079.1		284.375	3437.67		455.375	1150.89		529.375	30566		284.375	3133.67		455.375	1134.67
529.25	6641.44		284.25	1830.11		455.25	4319.33		529.25	23619.2		284.25	3307.56		455.25	1113.33		529.25	28874		284.25	3071.22		455.25	1129.78
529.125	6168.44		284.125	1606.89		455.125	4302.22		529.125	19933.7		284.125	3119.89		455.125	1066.67		529.125	25670		284.125	3051.44		455.125	1039.56
529	5824.67		284	1422.11		455	4141.78		529	16210.9		284	2912		455	1054.44		529	21871.9		284	2845.22		455	1042.44
528.875	5597.33		283.875	1265.89		454.875	3940.89		528.875	12973.4		283.875	2609		454.875	1046.22		528.875	18043.4		283.875	2578		454.875	996.222
528.75	5423.67		283.75	1150.11		454.75	3630.22		528.75	10417.8		283.75	2315.33		454.75	1014.44		528.75	14401.7		283.75	2347.22		454.75	997.111
528.625	5329.22		283.625	1093.44		454.625	3364		528.625	8660.22		283.625	2010.78		454.625	1015.56		528.625	11526.7		283.625	2080		454.625	972.222
528.5	5269.33		283.5	1009.67		454.5	3020		528.5	7370.44		283.5	1754.78		454.5	969.778		528.5	9373.67		283.5	1801.67		454.5	960
528.375	5232.89		283.375	984.111		454.375	2702.67		528.375	6630.67		283.375	1524.67		454.375	999.333		528.375	7926		283.375	1570.44		454.375	931.556
528.25	5181.89		283.25	949.667		454.25	2491.33		528.25	6096.44		283.25	1339.11		454.25	966.889		528.25	6978		283.25	1374.33		454.25	953.111
528.125	5137.67		283.125	921.333		454.125	2387.11		528.125	5795.89		283.125	1206.33		454.125	990.222		528.125	6335		283.125	1221.67		454.125	936.889
528	5079.33		283	926.667		454	2234.44		528	5538		283	1125.33		454	972.222		528	5968.33		283	1122		454	927.778
527.875	5079		282.875	903		453.875	2098.67		527.875	5447.33		282.875	1048.11		453.875	962.889		527.875	5728.78		282.875	1042.33		453.875	912.444
527.75	4998		282.75	914.333		453.75	1921.56		527.75	5248.67		282.75	1004.67		453.75	932.889		527.75	5539.11		282.75	1008.56		453.75	936
527.625	5002		282.625	901		453.625	1795.33		527.625	5203.11		282.625	967.778		453.625	930		527.625	5398.22		282.625	963		453.625	904.889
527.5	4986.33		282.5	875		453.5	1656.22		527.5	5079.56		282.5	945.556		453.5	941.333		527.5	5272		282.5	935.556		453.5	883.111
527.375	4956.33		282.375	885.444		453.375	1550		527.375	5017		282.375	939.778		453.375	936.667		527.375	5203.11		282.375	913.444		453.375	885.778
527.25	4952.67		282.25	866.778		453.25	1461.33		527.25	4984		282.25	926.222		453.25	938.222		527.25	5122.33		282.25	904.444		453.25	883.333
527.125	5027		282.125	859.778		453.125	1408.44		527.125	4938.67		282.125	920.333		453.125	904.667		527.125	5076.44		282.125	899.778		453.125	890.222
527	4955.89		282	851.778		453	1376		527	4893.89		282	902.111		453	932		527	4986.89		282	909.333		453	875.556
526.875	4981.22		281.875	862.778		452.875	1354.22		526.875	4814.11		281.875	889.778		452.875	901.556		526.875	4977.56		281.875	898.444		452.875	858.444
526.75	4925.56		281.75	866.667		452.75	1322.44		526.75	4809.44		281.75	899.222		452.75	929.556		526.75	4939.33		281.75	884.444		452.75	887.778
526.625	4929		281.625	861.222		452.625	1324.89		526.625	4797.56		281.625	877.556		452.625	935.111		526.625	4907.22		281.625	903.889		452.625	848.222
526.5	4926.67		281.5	858.333		452.5	1302.67		526.5	4739.11		281.5	906.222		452.5	897.111		526.5	4853.22		281.5	880.889		452.5	844
526.375	4937		281.375	863.556		452.375	1296.89		526.375	4773.22		281.375	880		452.375	921.333		526.375	4832.33		281.375	892.111		452.375	857.111
526.25	4913.33		281.25	874.778		452.25	1312.67		526.25	4712.22		281.25	891.556		452.25	916		526.25	4817		281.25	868.889		452.25	851.333
526.125	4951.22		281.125	859.556		452.125	1295.78		526.125	4756.89		281.125	896.222		452.125	908.222		526.125	4844.11		281.125	875.444		452.125	840.667
526	4941.22		281	867.556		452	1259.33		526	4712.11		281	893.444		452	899.111		526	4772.78		281	864.333		452	847.111
525.875	4964.22		280.875	866		451.875	1264.89		525.875	4693.56		280.875	888.667		451.875	889.333		525.875	4811.56		280.875	858.444		451.875	827.778
525.75	4920.11		280.75	865.111		451.75	1275.33		525.75	4723.67		280.75	870.667		451.75	884		525.75	4767.44		280.75	858.889		451.75	849.111
525.625	4911.78		280.625	845.222		451.625	1265.33		525.625	4662.78		280.625	877.444		451.625	888.222		525.625	4773.11		280.625	872.889		451.625	844.444
525.5	4888.89		280.5	861.444		451.5	1231.33		525.5	4660.22		280.5	863.444		451.5	895.556		525.5	4791.44		280.5	881.111		451.5	836.667
525.375	4960.22		280.375	839.111		451.375	1258.67		525.375	4696.89		280.375	878.778		451.375	883.333		525.375	4741		280.375	843.444		451.375	844.889
525.25	4902.22		280.25	840.444		451.25	1251.56		525.25	4677.33		280.25	869.111		451.25	912.222		525.25	4746.22		280.25	860.333		451.25	863.556
525.125	4898.89		280.125	850		451.125	1258.89		525.125	4688.11		280.125	877		451.125	891.111		525.125	4738.44		280.125	859.444		451.125	837.778
525	4929.44		280	867.778		451	1230.89		525	4681.56		280	871.222		451	906		525	4767.11		280	860.222		451	839.556
524.875	4895.44		279.875	853.667		450.875	1238		524.875	4662.44		279.875	888.667		450.875	884.889		524.875	4756.22		279.875	866		450.875	844.444
524.75	4916.67		279.75	855		450.75	1209.78		524.75	4648.44		279.75	874.111		450.75	917.333		524.75	4738.56		279.75	881.667		450.75	835.333
524.625	4956		279.625	860.222		450.625	1214		524.625	4622.78		279.625	868.667		450.625	873.778		524.625	4711.78		279.625	877.667		450.625	833.333
524.5	4910.89		279.5	850.667		450.5	1226		524.5	4667.44		279.5	872.222		450.5	879.333		524.5	4716.33		279.5	869.111		450.5	847.778
524.375	4968.11		279.375	857.778		450.375	1218.44		524.375	4612.89		279.375	851.222		450.375	883.556		524.375	4725.44		279.375	878.111		450.375	832
524.25	4896.22		279.25	860.111		450.25	1254.22		524.25	4679.44		279.25	869.111		450.25	898		524.25	4737.56		279.25	864.556		450.25	833.333
524.125	4896.44		279.125	859.889		450.125	1244		524.125	4680.56		279.125	861.111		450.125	898.222		524.125	4722.56		279.125	858.556		450.125	823.111
524	4897.44		279	860.111		450	1264		524	4649		279	866.556		450	889.111		524	4775		279	863.556		450	829.556
523.875	4904.33		278.875	868		449.875	1246.89		523.875	4662.11		278.875	869.333		449.875	886.889		523.875	4721.44		278.875	845.778		449.875	818.444
523.75	4901.56		278.75	857		449.75	1240.89		523.75	4641.56		278.75	881.444		449.75	880.667		523.75	4730.11		278.75	859.667		449.75	816
523.625	4886.33		278.625	871.667		449.625	1220.67		523.625	4671.67		278.625	888.333		449.625	891.111		523.625	4689.44		278.625	853.889		449.625	828
523.5	4914.22		278.5	847.111		449.5	1253.11		523.5	4651.22		278.5	875		449.5	867.556		523.5	4706.78		278.5	852.667		449.5	804.444
523.375	4920.56		278.375	851		449.375	1246.89		523.375	4649.89		278.375	881.778		449.375	859.111		523.375	4711.44		278.375	846		449.375	847.111
523.25	4891.44		278.25	862.889		449.25	1242.67		523.25	4660.67		278.25	885.778		449.25	880.889		523.25	4715.89		278.25	870.333		449.25	821.556
523.125	4879.11		278.125	850		449.125	1217.11		523.125	4688.22		278.125	877.667		449.125	866.222		523.125	4747.89		278.125	869.556		449.125	807.778
523	4904.89		278	864.444		449	1228.44		523	4612.44		278	863		449	886.222		523	4722.89		278	834.667		449	793.333

## Sheet: Fig.2e
UV time	MB only	Ti	TiO2/Ti	TiO2/Ti-O
0	10	10	10	10
20	9.97	10.15	9.95	9.51
40	9.89	10.08	9.77	9.03
60	9.8	10.07	9.6	8.56
80	9.73	10.07	9.44	8.34
100	9.66	10.16	9.27	8.13
120	9.74	10.3	9.14	7.63
140	9.67	9.99	8.95	7.22
160	9.76	9.93	8.82	6.95
180	9.69	9.84	8.69	6.48
